# Supplementary material for: Widely Targeted Lipidomics and Transcriptomics Analysis Revealed Changes of Lipid Metabolism in Spleen Dendritic Cells in Shrimp Allergy
Source: Foods. 2022 Jun 25;11(13):1882. doi: 10.3390/foods11131882 (PMC9265612; doi:10.3390/foods11131882)
Supplement: Supplementary file 1 [file foods-11-01882-s001.zip]

Archive with 10 entries (10 files):
- Figure S1.png
- Figure S2.png
- Figure S3.png
- Figure S4.png
- Figure S5.png
- Figure S6.png
- Figure S7.png
- Table S1 Gene sets of ko04514, ko05340, and ko04142.xlsx
- Table S2  Lipidomic data set.xlsx
- Table S3 Transcriptomic data set.xlsx
