# Supplementary material for: Widely Targeted Lipidomics and Transcriptomics Analysis Revealed Changes of Lipid Metabolism in Spleen Dendritic Cells in Shrimp Allergy
Source: Foods. 2022 Jun 25;11(13):1882. doi: 10.3390/foods11131882 (PMC9265612; doi:10.3390/foods11131882)
Supplement: Supplementary file 1 [file foods-11-01882-s001.zip › Table S1 Gene sets of ko04514, ko05340, and ko04142.xlsx]

## Sheet: Sheet1
KO04142	Lysosome	gene:ENSMUSG00000024781	gene:ENSMUSG00000028657	gene:ENSMUSG00000015474	gene:ENSMUSG00000023143	gene:ENSMUSG00000015027	gene:ENSMUSG00000022620	gene:ENSMUSG00000042082	gene:ENSMUSG00000035847	gene:ENSMUSG00000034707	gene:ENSMUSG00000028185	gene:ENSMUSG00000003812	gene:ENSMUSG00000007038	gene:ENSMUSG00000031266	gene:ENSMUSG00000028164	gene:ENSMUSG00000025534	gene:ENSMUSG00000036091	gene:ENSMUSG00000010047	gene:ENSMUSG00000010051	gene:ENSMUSG00000028048	gene:ENSMUSG00000021003	gene:ENSMUSG00000022453	gene:ENSMUSG00000001751	gene:ENSMUSG00000028673	gene:ENSMUSG00000019810	gene:ENSMUSG00000033540	gene:ENSMUSG00000030560	gene:ENSMUSG00000030894	gene:ENSMUSG00000040314	gene:ENSMUSG00000028776	gene:ENSMUSG00000021939	gene:ENSMUSG00000050345	gene:ENSMUSG00000021477	gene:ENSMUSG00000032359	gene:ENSMUSG00000038642	gene:ENSMUSG00000021190	gene:ENSMUSG00000028111	gene:ENSMUSG00000083282	gene:ENSMUSG00000028015	gene:ENSMUSG00000007891	gene:ENSMUSG00000004552	gene:ENSMUSG00000031521	gene:ENSMUSG00000005043	gene:ENSMUSG00000033793	gene:ENSMUSG00000028238	gene:ENSMUSG00000013160	gene:ENSMUSG00000038023	gene:ENSMUSG00000038600	gene:ENSMUSG00000001750
KO04514	Cell adhesion molecules	gene:ENSMUSG00000017652	gene:ENSMUSG00000031132	gene:ENSMUSG00000075122	gene:ENSMUSG00000022901	gene:ENSMUSG00000000303	gene:ENSMUSG00000033278	gene:ENSMUSG00000033295	gene:ENSMUSG00000030830	gene:ENSMUSG00000025809	gene:ENSMUSG00000032012	gene:ENSMUSG00000041378	gene:ENSMUSG00000001739	gene:ENSMUSG00000046798	gene:ENSMUSG00000047230	gene:ENSMUSG00000047501	gene:ENSMUSG00000057402	gene:ENSMUSG00000066058	gene:ENSMUSG00000066720	gene:ENSMUSG00000008843	gene:ENSMUSG00000018569	gene:ENSMUSG00000022132	gene:ENSMUSG00000022512	gene:ENSMUSG00000021638	gene:ENSMUSG00000038235	gene:ENSMUSG00000020592	gene:ENSMUSG00000027863	gene:ENSMUSG00000023274	gene:ENSMUSG00000024670	gene:ENSMUSG00000053977	gene:ENSMUSG00000053044	gene:ENSMUSG00000030786	gene:ENSMUSG00000108596	gene:ENSMUSG00000000157	gene:ENSMUSG00000000290	gene:ENSMUSG00000030577	gene:ENSMUSG00000026012	gene:ENSMUSG00000020717	gene:ENSMUSG00000016494	gene:ENSMUSG00000051457	gene:ENSMUSG00000026395	gene:ENSMUSG00000027009	gene:ENSMUSG00000027111	gene:ENSMUSG00000027087	gene:ENSMUSG00000037405	gene:ENSMUSG00000039542	gene:ENSMUSG00000044006	gene:ENSMUSG00000026582	gene:ENSMUSG00000026581
KO05340	Primary immunodeficiency	gene:ENSMUSG00000017697	gene:ENSMUSG00000027259	gene:ENSMUSG00000017652	gene:ENSMUSG00000031132	gene:ENSMUSG00000029591	gene:ENSMUSG00000031304	gene:ENSMUSG00000003882	gene:ENSMUSG00000010142	gene:ENSMUSG00000068105	gene:ENSMUSG00000037321	gene:ENSMUSG00000024339	gene:ENSMUSG00000000409	gene:ENSMUSG00000032094	gene:ENSMUSG00000032093	gene:ENSMUSG00000023274	gene:ENSMUSG00000053977	gene:ENSMUSG00000053044	gene:ENSMUSG00000030724	gene:ENSMUSG00000026395	gene:ENSMUSG00000003379	gene:ENSMUSG00000075370	gene:ENSMUSG00000026009	gene:ENSMUSG00000004221	gene:ENSMUSG00000026117	gene:ENSMUSG00000031264	gene:ENSMUSG00000052631	gene:ENSMUSG00000061132	gene:ENSMUSG00000022504	gene:ENSMUSG00000037674	gene:ENSMUSG00000005774	gene:ENSMUSG00000036120	gene:ENSMUSG00000036615	gene:ENSMUSG00000000731	gene:ENSMUSG00000061311	gene:ENSMUSG00000026648	gene:ENSMUSG00000032864	gene:ENSMUSG00000040627	gene:ENSMUSG00000031805	gene:ENSMUSG00000049686
[truncated: 124 more columns]
