# Supplementary material for: Widely Targeted Lipidomics and Transcriptomics Analysis Revealed Changes of Lipid Metabolism in Spleen Dendritic Cells in Shrimp Allergy
Source: Foods. 2022 Jun 25;11(13):1882. doi: 10.3390/foods11131882 (PMC9265612; doi:10.3390/foods11131882)
Supplement: Supplementary file 1 [file foods-11-01882-s001.zip › Table S2 Lipidomic data set.xlsx]

## Sheet: Sheet1
Formula	Compounds	Class I	Class II	CAS	CK1	CK2	CK3	SA1	SA2	SA3	VIP	Fold_Change	Log2FC	Type
C26H45NO8S2	taurolithocholic acid-3-sulSTte	ST	BA	15324-65-9	37947	35731	33912	22981	24593	25913	1.18534	0.683028	-0.549983	insig
C24H40O4	Ursodeoxycholic acid	ST	BA	128-13-2	2824900	2830000	2877100	7651.5	3896	15228	1.2112	0.00313824	-8.31583	down
C24H40O5	Ursocholic acid	ST	BA	2955-27-3	73126	69791	70119	67272	49701	51598	0.958711	0.791279	-0.337741	insig
C26H43NO5	Glycochenodeoxycholic acid	ST	BA	640-79-9	4693.6	4658	4960.5	5189.1	5227.4	5533.7	1.08262	1.11446	0.156339	insig
C24H38O3	Glycoursodeoxycholic acid	ST	BA	64480-66-6	1657.4	1689.6	1595.8	1559.8	1784.5	2078.9	0.557259	1.09719	0.133816	insig
C26H43NO6	Glycocholic acid	ST	BA	475-31-0	65416	85227	80077	54550	54351	61451	1.04669	0.73835	-0.437624	insig
C26H45NO7S	Taurocholic acid	ST	BA	81-24-3	38856	31344	31007	42733	40496	31630	0.563649	1.13489	0.182555	insig
C18H30O3	13-oxoODE	FA	Eicosanoid	-	5673.2	5855.2	4719.5	1182.9	397.44	421.48	1.16303	0.123205	-3.02087	down
C18H32O3	12,13-EpOME	FA	Eicosanoid	-	58982	72968	62634	9776.2	5147.9	2660	1.17109	0.0903677	-3.46805	down
C18H32O3	9,10-EpOME	FA	Eicosanoid	-	39682	43268	35996	6435	4261.1	2361.2	1.18382	0.109775	-3.18738	down
C20H32O3	(±)12-HETE	FA	Eicosanoid	-	7709	7276.1	4333.2	5558.3	3696.8	4572.1	0.717501	0.715757	-0.482459	insig
C20H32O5	LXB4	FA	Eicosanoid	-	2632.4	2707.8	3363.2	3932	3326	3723	0.964114	1.26169	0.335358	insig
C20H34O5	PGD1	FA	Eicosanoid	-	11166	14124	14446	1047.7	293.95	1221.1	1.16497	0.0644944	-3.95468	down
C10H20O2	FFA(10:0)	FA	FFA	-	3062100	3257500	3126000	3163900	3096000	3174800	0.0229846	0.998846	-0.0016658	insig
C12H24O2	FFA(12:0)	FA	FFA	-	245920	320850	364870	127170	78381	92904	1.16419	0.320354	-1.64226	down
C14H28O2	FFA(14:0)	FA	FFA	-	1918300	1850200	1820600	587990	560110	562260	1.22143	0.306017	-1.70832	down
C15H30O2	FFA(15:0)	FA	FFA	-	1544700	1393000	1471000	306190	318900	320630	1.22119	0.214512	-2.22087	down
C16H32O2	FFA(16:0)	FA	FFA	-	8069100	7954000	9511600	6147200	5587800	5538700	1.15774	0.676479	-0.563882	insig
C17H34O2	FFA(17:0)	FA	FFA	-	994740	920110	997180	239070	266500	223550	1.21836	0.250382	-1.9978	down
C18H36O2	FFA(18:0)	FA	FFA	-	19067000	15688000	16096000	12004000	13114000	10892000	1.10639	0.708147	-0.497879	insig
C20H40O2	FFA(20:0)	FA	FFA	-	439530	458580	715360	112490	177240	181430	1.15069	0.292017	-1.77588	down
C24H48O2	FFA(24:0)	FA	FFA	-	1062500	1037500	911450	716910	736120	735450	1.1682	0.72672	-0.460529	insig
C18H34O2	FFA(18:1)	FA	FFA	-	1916900	1820600	1985200	720640	704110	794460	1.21681	0.387791	-1.36665	down
C20H38O2	FFA(20:1)	FA	FFA	-	579530	556570	567440	186130	176060	167760	1.22058	0.311088	-1.68461	down
C22H42O2	FFA(22:1)	FA	FFA	-	1735100	1664500	1650800	1443100	1303700	1197900	1.11641	0.781067	-0.356482	insig
C24H46O2	FFA(24:1)	FA	FFA	-	268440	251170	256830	114650	114470	105270	1.21853	0.430671	-1.21534	down
C18H32O2	FFA(18:2)	FA	FFA	-	432090	447260	439820	286040	247570	327140	1.14365	0.652494	-0.615964	insig
C20H36O2	FFA(20:2)	FA	FFA	-	225030	234540	296370	13966	19082	20062	1.21528	0.0702569	-3.83122	down
C22H40O2	FFA(22:2)	FA	FFA	-	168230	184270	165350	74257	102320	127760	1.05522	0.587693	-0.766865	insig
C20H32O2	FFA(20:4)	FA	FFA	-	106330	96175	91001	128020	148120	130680	1.13652	1.38607	0.471001	insig
C22H36O2	FFA(22:4)	FA	FFA	-	156380	135730	140280	127470	135790	129340	0.872174	0.907977	-0.139273	insig
C24H40O2	FFA(24:4)	FA	FFA	-	971390	920460	1029200	567490	566990	505820	1.20515	0.561545	-0.832527	insig
C24H36O2	FFA(24:6)	FA	FFA	-	1042100	1167500	1083200	861220	847300	845100	1.17977	0.775516	-0.366771	insig
C26H54NO7P	LPC(18:0/0:0)	GP	LPC	-	7602.3	7867.5	6035.4	4160.2	3554.5	3054.7	1.15279	0.500781	-0.997748	insig
C21H44NO7P	LPE(0:0/16:0)	GP	LPE	-	87412	78508	75992	77136	74556	73264	0.759618	0.929908	-0.104839	insig
C23H48NO7P	LPE(0:0/18:0)	GP	LPE	-	9575.7	10051	9549.1	4981.3	3682.9	5520	1.15863	0.486163	-1.04049	down
C21H42NO7P	LPE(16:1/0:0)	GP	LPE	-	37919	31908	26000	26113	27567	32384	0.445951	0.898118	-0.155022	insig
C23H46NO7P	LPE(0:0/18:1)	GP	LPE	-	78162	83927	72263	73806	72483	76133	0.589445	0.949094	-0.0753776	insig
C23H46NO7P	LPE(18:1/0:0)	GP	LPE	-	35659	38478	31240	40501	29876	37560	0.110744	1.02429	0.0346295	insig
C22H45O9P	LPG(16:0/0:0)	GP	LPG	-	15163	17612	17520	7678.2	4386.2	6413.2	1.15831	0.367384	-1.44464	down
C24H47O9P	LPG(18:1/0:0)	GP	LPG	-	241440	238480	225940	148300	153350	144600	1.21411	0.632208	-0.66153	insig
C27H53O12P	LPI(18:0/0:0)	GP	LPI	327620-46-2	2640.3	2018.7	4230.7	1830.4	347.85	929.5	0.922775	0.34959	-1.51626	insig
C40H78NO8P	PC(14:0_18:1)	GP	PC	-	4244200	4160000	3843700	3343200	3419000	3805000	1.01076	0.862776	-0.212941	insig
C44H86NO8P	PC(16:0_20:1)	GP	PC	-	1515.6	1727.9	683.67	2084.9	3365.2	1796	0.838072	1.84512	0.883715	insig
C42H80NO8P	PC(16:1_18:1)	GP	PC	-	11462	16512	17610	16493	8363.9	16031	0.310375	0.896979	-0.156854	insig
C43H82NO8P	PC(17:1_18:1)	GP	PC	-	14155	22128	11340	6243.2	10015	12358	0.815206	0.60089	-0.734826	insig
C44H84NO8P	PC(18:1_18:1)	GP	PC	68737-67-7	28478	34438	28831	38268	33648	33257	0.823945	1.14634	0.197031	insig
C37H72NO8P	PE(14:0_18:1)	GP	PE	-	14152	10425	13055	8769.3	9724.6	4355.4	0.87666	0.607177	-0.71981	insig
C40H78NO8P	PE(17:0_18:1)	GP	PE	-	9716.5	9973.5	11426	11533	14169	13839	1.00562	1.27076	0.345693	insig
C41H80NO8P	PE(18:1_18:0)	GP	PE	-	20824	22501	20510	23325	21330	18692	0.095547	0.992355	-0.0110714	insig
C37H70NO8P	PE(16:1_16:1)	GP	PE	-	29145	36940	37528	21946	40682	38088	0.162248	0.97204	-0.0409121	insig
C38H72NO8P	PE(16:1_17:1)	GP	PE	-	15231	12526	5247.3	8054.6	1885.2	7929	0.631649	0.541408	-0.885211	insig
C39H74NO8P	PE(18:2_16:0)	GP	PE	-	396500	390600	373060	273620	255920	252600	1.20768	0.674166	-0.568825	insig
C41H78NO8P	PE(18:0_18:2)	GP	PE	-	53341	48379	47814	59733	58055	53197	0.983727	1.14345	0.193396	insig
C42H80NO8P	PE(19:0_18:2	GP	PE	-	2193.2	2513.5	1338.5	3306.7	3085.9	2051	0.712318	1.39674	0.482068	insig
C43H82NO8P	PE(20:2_18:0)	GP	PE	-	579.24	696.93	1043.4	1541.7	1716.1	976.53	0.947403	1.82548	0.868276	insig
C42H78NO8P	PE(18:2_19:1)	GP	PE	-	5288	11413	9410.2	17268	15915	14304	0.985306	1.81864	0.862864	insig
C41H74NO8P	PE(16:0_20:4)	GP	PE	-	47966	52010	58504	97182	93642	72422	1.12006	1.66107	0.732111	insig
C42H76NO8P	PE(17:0_20:4)	GP	PE	-	54013	55573	62873	79610	79046	97019	1.12831	1.48253	0.568058	insig
C43H78NO8P	PE(16:0_22:4)	GP	PE	-	24415	13673	18219	20260	24062	16007	0.238544	1.07143	0.0995374	insig
C44H80NO8P	PE(19:0_20:4)	GP	PE	-	10524	6821.7	8278.3	17139	11567	13798	1.01612	1.65876	0.730103	insig
C43H74NO8P	PE(22:6_16:0)	GP	PE	-	18258	16735	13499	17008	11799	14750	0.450092	0.898231	-0.154842	insig
C44H76NO8P	PE(17:0_22:6)	GP	PE	-	6558.2	8727.5	7133.8	5164.9	3103.1	6635.7	0.833408	0.664765	-0.589084	insig
C47H82NO8P	PE(20:4_22:2)	GP	PE	-	1303.2	1906.9	1298.7	4204.2	3169.3	2611.2	1.10465	2.21449	1.14698	up
C38H75O10P	PG(16:0_16:0)	GP	PG	-	20816	17144	20553	13262	9624.4	12333	1.11507	0.601907	-0.732387	insig
C38H73O10P	PG(16:0_16:1)	GP	PG	-	8564.5	20573	19985	21845	20728	24455	0.671592	1.36451	0.44838	insig
C40H77O10P	PG(16:0_18:1)	GP	PG	-	49601	51297	43859	28975	36084	32849	1.13223	0.676361	-0.564134	insig
C38H71O10P	PG(16:1_16:1)	GP	PG	-	23831	20030	22932	39570	45581	37645	1.183	1.83846	0.878495	insig
C40H75O10P	PG(18:2_16:0)	GP	PG	-	15435	18199	15933	10340	8412.5	12144	1.09631	0.623328	-0.681937	insig
C41H77O10P	PG(17:1_18:1)	GP	PG	-	5401.5	8687.7	10910	1707.8	8290.9	4667.7	0.682723	0.586675	-0.769367	insig
C42H79O10P	PG(18:1_18:1)	GP	PG	-	82495	102000	95244	81883	70887	88963	0.76267	0.864138	-0.210667	insig
C42H75O10P	PG(18:2_18:2)	GP	PG	-	69251	60229	61380	57274	50866	35183	0.865265	0.750933	-0.413245	insig
C43H81O13P	PI(16:0_18:1)	GP	PI	-	92481	83299	92598	82605	85059	98435	0.0969531	0.991508	-0.0123033	insig
C43H79O13P	PI(18:2_16:0)	GP	PI	-	10145	7866.6	7254.7	4785.6	6758.9	532.77	0.72343	0.477999	-1.06492	insig
C44H81O13P	PI(17:1_18:1)	GP	PI	-	20483	17862	17368	22720	14910	32898	0.455765	1.26592	0.340182	insig
C45H83O13P	PI(18:1_18:1)	GP	PI	-	236360	218590	213220	205140	192410	222800	0.7088	0.928431	-0.107133	insig
C45H81O13P	PI(18:1_18:2)	GP	PI	-	13025	23668	17826	13801	21543	11816	0.349405	0.86502	-0.209195	insig
C46H83O13P	PI(18:1_19:2)	GP	PI	-	8007.8	6786.6	4922.3	1191.9	8657.9	4327.4	0.544572	0.719045	-0.475845	insig
C47H83O13P	PI(18:0_20:4)	GP	PI	-	21547	13985	19161	20968	26946	15012	0.347793	1.15053	0.2023	insig
C39H74NO10P	PS(17:0_16:1)	GP	PS	-	26552	34086	32624	27387	22987	31989	0.560851	0.883136	-0.179293	insig
C40H76NO10P	PS(16:0_18:1)	GP	PS	-	12408	12727	14159	17189	12221	16044	0.63822	1.15677	0.210098	insig
C40H74NO10P	PS(18:2_16:0)	GP	PS	-	16453	17965	15718	24275	11559	15161	0.0811406	1.01713	0.0245089	insig
C46H78NO10P	PS(18:0_22:6)	GP	PS	-	5008.1	3133.3	4383.9	10169	14673	11436	1.15963	2.89638	1.53425	up
C19H39O7P	LPA(0:0/16:0)	GP	LPA	-	233840	241600	237930	142170	134110	146810	1.21487	0.593086	-0.753686	insig
C43H71O8P	PA(18:1_22:6)	GP	PA	-	125630	109970	131510	90170	99986	111060	0.949513	0.820506	-0.285414	insig
C10H19NO4	Carnitine C3:0	FA	CAR	17298-37-2	18399	19709	16313	8152.6	9775.3	8131.1	1.19255	0.478841	-1.06238	down
C12H23NO4	Carnitine C5:0	FA	CAR	31023-24-2	592620	588170	591970	325830	339680	343140	1.22018	0.568972	-0.813572	insig
C11H21NO5	Carnitine C4-OH	FA	CAR	-	6019.3	5439.2	6327.4	3559.6	3252.4	3743.2	1.19088	0.593459	-0.75278	insig
C13H23NO6	Carnitine C6-2OH	FA	CAR	102673-95-0	220270	217250	212540	116900	117600	123510	1.21919	0.550734	-0.860573	insig
C19H37NO5	Carnitine C12-OH	FA	CAR	-	9492.4	10748	10293	3306.8	2026.5	5322.9	1.09244	0.349001	-1.5187	down
C21H41NO4	Carnitine C14:0	FA	CAR	25597-07-3	11326	10278	9819.6	1075	869.64	1425.8	1.21129	0.107258	-3.22084	down
C19H35NO6	Carnitine C12:1-2OH	FA	CAR	-	260020	263420	270780	206080	206840	200590	1.214	0.772469	-0.372452	insig
C10H17NO6	Carnitine C3:1-2OH	FA	CAR	910825-21-7	4750.9	5470.9	5403	6026.1	3192.3	3550.1	0.626394	0.817194	-0.291249	insig
C11H19NO6	Carnitine C4:1-2OH	FA	CAR	-	3128.7	3863.8	3681.3	1998.9	1820.8	1696.6	1.18791	0.516808	-0.952301	insig
C12H21NO4	Carnitine C5:1	FA	CAR	64681-36-3	13691	15118	13323	12319	8808.9	9612.2	1.01795	0.729614	-0.454795	insig
C12H19NO6	Carnitine C5:1-2OH	FA	CAR	-	2359100	2324200	2326700	1705900	1684400	1720900	1.22068	0.72913	-0.455752	insig
C19H35NO4	Carnitine C12:1	FA	CAR	-	4029.9	2734.4	6980.6	326.62	2744.7	2699.8	0.7403	0.419874	-1.25197	insig
C43H76O2	CE(16:0)	ST	CE	601-34-3	14364	11681	11703	1776.2	2932.3	2202.8	1.20147	0.18309	-2.44937	down
C43H74O2	CE(16:1)	ST	CE	16711-66-3	23382	20107	30846	1206	2115.6	3373.6	1.18247	0.0900679	-3.47284	down
C45H78O2	CE(18:1)	ST	CE	303-43-5	24011	22567	25887	3928.2	4355.3	3717.1	1.21971	0.165605	-2.59418	down
C45H76O2	CE(18:2)	ST	CE	604-33-1	29233	21589	35081	10935	10748	11615	1.16882	0.387623	-1.36727	down
C47H76O2	CE(20:4)	ST	CE	604-34-2	12071	13615	12542	4694.6	3445.4	3447	1.2027	0.303102	-1.72212	down
C49H80O2	CE(22:4)	ST	CE	14940-92-2	11761	13213	12343	1791.1	2238.9	2853.5	1.20584	0.18446	-2.43862	down
C49H76O2	CE(22:6)	ST	CE	70110-50-8	4704.2	5413.1	4475.2	938.16	564.08	933.94	1.19879	0.166947	-2.58253	down
C16H33NO2	SPH(d16:1)	SL	SPH	-	654300	661370	648080	430050	439240	445410	1.21988	0.669484	-0.578878	insig
C34H67NO3	Cer(d18:1/16:0)	SL	Cer	-	57933	61522	54677	56575	47616	48906	0.875281	0.879201	-0.185735	insig
C36H71NO3	Cer(d18:1/18:0)	SL	Cer	-	7866	9007	9390.2	5345.6	3671.6	7378.3	0.942998	0.624277	-0.679743	insig
C38H75NO3	Cer(d18:1/20:0)	SL	Cer	-	6215.9	7095.9	7196.9	4336.1	4086.1	3231.7	1.15273	0.568242	-0.815423	insig
C40H79NO3	Cer(d18:1/22:0)	SL	Cer	-	18293	15852	22862	14950	13795	17205	0.785493	0.806041	-0.311074	insig
C42H83NO3	Cer(d18:1/24:0)	SL	Cer	-	43323	38749	39483	28365	33322	26304	1.10481	0.723878	-0.466181	insig
C34H65NO3	Cer(d18:1/16:1)	SL	Cer	-	25133	27226	27170	8254.6	4570.9	3910.6	1.17621	0.21044	-2.24852	down
C42H81NO3	Cer(d18:1/24:1)	SL	Cer	-	32947	27829	32857	47888	39972	47283	1.11788	1.44333	0.529398	insig
C44H85NO3	Cer(d18:1/26:1)	SL	Cer	-	15942	12096	12586	2142.9	2181.3	7488.5	1.04731	0.290781	-1.78199	down
C53H80O4	Coenzyme Q8	PR	CoQ	-	9215.1	6933.1	5932.2	4879	5117.6	3395.6	0.987446	0.60652	-0.721373	insig
C54H82O4	Coenzyme Q9	PR	CoQ	303-97-9	39428	40337	44538	31155	21957	22776	1.10943	0.610508	-0.711917	insig
C27H52O5	DG(8:0_16:0)	GL	DG	-	179510	169830	181850	141920	161280	138350	1.06998	0.831247	-0.266651	insig
C29H56O5	DG(12:0_14:0)	GL	DG	-	12756	13627	12273	11039	10832	15735	0.197623	0.972837	-0.0397295	insig
C33H64O5	DG(14:0_16:0)	GL	DG	-	101420	107360	98307	52927	55500	60522	1.20669	0.550167	-0.86206	insig
C34H66O5	DG(15:0_16:0)	GL	DG	-	20990	16519	18477	8571.9	7470.2	8546	1.19849	0.439183	-1.18711	down
C35H68O5	DG(16:0_16:0)	GL	DG	-	13980000	14318000	14572000	10772000	10278000	10347000	1.21341	0.732377	-0.449342	insig
C35H68O5	DG(14:0_18:0)	GL	DG	-	122110	117750	123350	76120	71352	68024	1.21166	0.59331	-0.753143	insig
C35H68O5	DG(12:0_20:0)	GL	DG	-	92035	93501	89271	66960	65641	63570	1.21339	0.71385	-0.486307	insig
C36H70O5	DG(17:0_16:0)	GL	DG	-	71618	78792	75946	63240	59718	58618	1.16146	0.80217	-0.31802	insig
C36H70O5	DG(15:0_18:0)	GL	DG	-	17617	14740	17348	13528	15671	13653	0.864011	0.862127	-0.214028	insig
C37H72O5	DG(16:0_18:0)	GL	DG	-	24102000	22711000	22635000	21191000	20003000	19624000	1.10983	0.875734	-0.191435	insig
C37H72O5	DG(14:0_20:0)	GL	DG	-	126830	115850	108890	90424	94106	88616	1.14268	0.776932	-0.36414	insig
C38H74O5	DG(17:0_18:0)	GL	DG	-	78179	72261	71263	65119	60175	56830	1.09645	0.821477	-0.283707	insig
C39H76O5	DG(18:0_18:0)	GL	DG	-	16125000	16241000	17842000	15814000	15149000	15549000	0.899067	0.926386	-0.110314	insig
C39H76O5	DG(16:0_20:0)	GL	DG	-	112740	96707	112570	98199	100600	86694	0.807993	0.886577	-0.173681	insig
C39H76O5	DG(14:0_22:0)	GL	DG	-	103230	91422	125000	93186	95229	86664	0.735318	0.860558	-0.216656	insig
C40H78O5	DG(19:0_18:0)	GL	DG	-	27130	24024	20197	13077	18574	11711	1.03029	0.607728	-0.718502	insig
C40H78O5	DG(21:0_16:0)	GL	DG	-	76219	76788	84989	65727	61072	58853	1.14168	0.780064	-0.358336	insig
C41H80O5	DG(20:0_18:0)	GL	DG	-	65251	80174	72566	47776	60231	58084	1.00765	0.761917	-0.392295	insig
C43H84O5	DG(18:0_22:0)	GL	DG	-	11147	10825	17938	7912.3	6624.3	10090	0.922943	0.617053	-0.696533	insig
C33H62O5	DG(14:0_16:1)	GL	DG	-	52765	55912	64069	43557	42123	51560	0.983324	0.794461	-0.331951	insig
C37H70O5	DG(16:0_18:1)	GL	DG	-	57498	58062	59739	24299	21071	23378	1.21684	0.392176	-1.35043	down
C39H74O5	DG(18:0_18:1)	GL	DG	-	27057	26802	23514	14401	18040	14409	1.15476	0.605508	-0.723781	insig
C37H68O5	DG(16:0_18:2)	GL	DG	-	21947	21856	18675	11592	9080.1	9317.2	1.1843	0.479998	-1.0589	down
C39H72O5	DG(18:0_18:2)	GL	DG	-	7123	6765.2	4844.5	3781.1	3443.6	3222.8	1.11308	0.557715	-0.842401	insig
C39H72O5	DG(18:1_18:1)	GL	DG	-	30336	30439	34657	12214	13190	11526	1.21341	0.386977	-1.36968	down
C39H70O5	DG(18:1_18:2)	GL	DG	-	7932.6	9630.5	8370.9	3992.8	3389.3	3435.6	1.2028	0.417124	-1.26145	down
C39H68O5	DG(18:2_18:2)	GL	DG	-	13968	18859	17265	6656.8	5239.8	5806.2	1.19385	0.353406	-1.5006	down
C41H72O5	DG(18:0_20:4)	GL	DG	-	11651	11780	10207	6414.5	5898.9	4568	1.16415	0.501855	-0.994657	insig
C17H34O4	MG(14:0)	GL	MG	-	97255	94822	99751	70997	74845	75598	1.20378	0.758803	-0.398202	insig
C19H38O4	MG(16:0)	GL	MG	32899-41-5	13240000	13742000	13625000	11590000	11473000	11935000	1.19291	0.861871	-0.214456	insig
C20H40O4	MG(17:0)	GL	MG	-	64061	67202	66845	40593	40586	37247	1.21288	0.597785	-0.742301	insig
C21H42O4	MG(18:0)	GL	MG	22610-61-3	20147000	19490000	20359000	17268000	17247000	18184000	1.15848	0.878375	-0.187091	insig
C23H46O4	MG(20:0)	GL	MG	-	67745	70781	75629	69962	60764	66143	0.772913	0.919283	-0.121419	insig
C21H40O4	MG(18:1)	GL	MG	-	15689	15302	14660	6569.4	9185.6	9148.4	1.14735	0.545517	-0.874304	insig
C40H77NO8	HexCer(d18:1/16:0)	SL	HexCer	-	24266	25001	22954	28376	23137	30208	0.70265	1.13154	0.178288	insig
C46H89NO8	HexCer(d18:1/22:0)	SL	HexCer	-	4813.5	3922.3	6332.6	9896.6	9855.1	9070.3	1.12326	1.91274	0.935644	insig
C47H91NO8	HexCer(d18:1/23:0)	SL	HexCer	-	1795.8	2855.5	3013.1	4989.5	4619.9	3912.2	1.04354	1.76421	0.819021	insig
C48H93NO8	HexCer(d18:1/24:0)	SL	HexCer	-	5065.2	3510.9	2179.6	5688.8	5568.1	6062.4	0.900161	1.61024	0.687279	insig
C40H77NO11S	SHexCer(d18:1:/16:0)	SL	HexCer	-	2719.6	3762.8	1553.3	4373.7	5313.2	4384.2	0.928774	1.75107	0.80824	insig
C24H50NO7P	LPC(0:0/16:0)	GP	LPC	-	23588	19797	21550	16135	14457	22647	0.728698	0.819881	-0.286513	insig
C24H50NO7P	LPC(16:0/0:0)	GP	LPC	-	48461	46814	45887	22233	28282	54128	0.698411	0.741297	-0.431876	insig
C26H50NO7P	LPC(0:0/18:2)	GP	LPC	-	24914	20565	21864	14368	13406	25876	0.645506	0.796668	-0.32795	insig
C26H50NO7P	LPC(18:2/0:0)	GP	LPC	-	24534	20697	20522	14956	15388	28324	0.413183	0.892248	-0.164483	insig
C28H50NO7P	LPC(20:4/0:0)	GP	LPC	60701-99-7	22589	21769	23316	21954	23614	26432	0.562041	1.06392	0.0893952	insig
C24H52NO6P	LPC(O-16:0)	GP	LPC-O	-	17957	18727	17983	12435	10011	12107	1.1699	0.632063	-0.661859	insig
C26H54NO6P	LPC(O-18:1)	GP	LPC-O	-	13223	15480	16070	11534	11419	10833	1.11404	0.754607	-0.406203	insig
C21H44NO7P	LPE(16:0/0:0)	GP	LPE	-	11020	12161	10152	8667.8	8272.1	9775.9	1.02091	0.801482	-0.319258	insig
C23H48NO7P	LPE(18:0/0:0)	GP	LPE	-	6705.4	6654	7501.8	3536.6	3178.6	4291.6	1.17109	0.527621	-0.922427	insig
C25H44NO7P	LPE(20:4/0:0)	GP	LPE	-	9591.6	9643.8	9965	16546	15973	17088	1.21779	1.69885	0.764556	insig
C27H48NO7P	LPE(22:4/0:0)	GP	LPE	-	6085.3	7555.4	6848.8	11184	10905	10647	1.18017	1.5977	0.675993	insig
C27H44NO7P	LPE(22:6/0:0)	GP	LPE	-	9037.5	8245.7	6851.5	16610	15153	16813	1.18644	2.0127	1.00913	up
C36H72NO8P	PC(14:0_14:0)	GP	PC	-	48672	45137	39743	48115	43649	36243	0.269037	0.958481	-0.0611789	insig
C38H76NO8P	PC(16:0_14:0)	GP	PC	-	78064	67312	60977	96124	108370	111000	1.13722	1.5289	0.612498	insig
C39H78NO8P	PC(15:0_16:0)	GP	PC	-	68802	54528	42408	63289	68117	73869	0.757931	1.23855	0.308654	insig
C40H80NO8P	PC(16:0_16:0)	GP	PC	-	431170	371270	386850	592680	675980	563560	1.16112	1.5406	0.623492	insig
C42H84NO8P	PC(16:0_18:0)	GP	PC	-	146410	145760	155420	237260	246770	250220	1.21539	1.64045	0.714094	insig
C44H88NO8P	PC(18:0_18:0)	GP	PC	-	13030	12487	13721	8390.3	11218	6324.7	0.974523	0.660915	-0.597462	insig
C40H78NO8P	PC(16:0_16:1)	GP	PC	-	407300	405040	362490	407930	418700	388390	0.448665	1.03421	0.0485281	insig
C42H82NO8P	PC(16:0_18:1)	GP	PC	-	1443000	1427400	1433800	1392600	1345200	1319300	1.07544	0.942591	-0.0852963	insig
C44H86NO8P	PC(18:0_18:1)	GP	PC	-	157320	157280	128870	172190	168400	185250	0.94132	1.18574	0.245787	insig
C40H76NO8P	PC(14:0_18:2)	GP	PC	-	21073	22634	17825	20936	22477	28860	0.668914	1.17456	0.23212	insig
C42H80NO8P	PC(16:0_18:2)	GP	PC	-	1531000	1577300	1542400	1813800	1885000	1811700	1.20171	1.18488	0.244735	insig
C44H84NO8P	PC(18:0_18:2)	GP	PC	-	150860	176390	179200	160870	183140	149010	0.2046	0.973482	-0.0387737	insig
C45H86NO8P	PC(19:0_18:2)	GP	PC	-	8124.4	9086.4	5740.7	6319.9	13728	10212	0.516407	1.31843	0.398819	insig
C42H78NO8P	PC(16:0_18:3)	GP	PC	-	72755	69346	59393	58163	61929	69104	0.441066	0.938966	-0.0908553	insig
C44H82NO8P	PC(16:0_20:3)	GP	PC	-	356020	376200	377140	229860	253630	296450	1.12258	0.703054	-0.508293	insig
C46H86NO8P	PC(18:0_20:3)	GP	PC	-	22731	17979	24267	18007	28425	18974	0.0282958	1.0066	0.00949385	insig
C42H76NO8P	PC(14:0_20:4)	GP	PC	-	9865.8	7827.1	12523	11469	12529	12252	0.712598	1.1997	0.262673	insig
C43H78NO8P	PC(15:0_20:4)	GP	PC	-	5383.9	8799.8	6966.3	8365.8	3195	7272.3	0.311555	0.890454	-0.167387	insig
C44H80NO8P	PC(16:0_20:4)	GP	PC	-	1035800	1098700	1052500	1098100	1070300	1082400	0.571751	1.02002	0.0285958	insig
C45H80NO8P	PC(20:4_17:0)	GP	PC	-	42674	53149	37446	49630	41273	62372	0.490083	1.15012	0.201781	insig
C46H84NO8P	PC(18:0_20:4)	GP	PC	-	435420	448920	450210	540050	547270	559580	1.21058	1.23405	0.3034	insig
C48H88NO8P	PC(18:0_22:4)	GP	PC	-	38129	40669	36970	45643	42305	45923	1.0818	1.15637	0.209607	insig
C44H78NO8P	PC(16:0_20:5)	GP	PC	-	20795	17392	15563	18798	29196	16920	0.49606	1.2077	0.272265	insig
C46H82NO8P	PC(16:0_22:5)	GP	PC	-	238370	218290	243010	224480	213510	218170	0.80957	0.937814	-0.092627	insig
C48H86NO8P	PC(18:0_22:5)	GP	PC	-	15855	26702	22355	25615	27533	29827	0.786824	1.27827	0.354192	insig
C46H80NO8P	PC(16:0_22:6)	GP	PC	-	125170	124240	120810	145360	138120	138310	1.16841	1.1393	0.188142	insig
C48H84NO8P	PC(18:0_22:6)	GP	PC	-	36005	45442	42424	41668	57393	42112	0.541326	1.13968	0.188626	insig
C48H82NO8P	PC(18:1_22:6)	GP	PC	-	23157	20277	19180	20334	15970	10879	0.776537	0.753554	-0.408218	insig
C48H80NO8P	PC(20:4_20:4)	GP	PC	-	24667	27909	20374	29175	28304	24738	0.629527	1.12703	0.172529	insig
C38H78NO7P	PC(O-16:0_14:0)	GP	PC-O	-	11813	9147.8	11653	14994	20271	15416	1.05521	1.55397	0.635962	insig
C40H82NO7P	PC(O-16:0_16:0)	GP	PC-O	-	213470	195220	198470	339710	320320	334170	1.21151	1.63746	0.711459	insig
C42H86NO7P	PC(O-18:0_16:0)	GP	PC-O	-	14335	21261	18038	43312	39450	39242	1.1762	2.27475	1.18571	up
C40H80NO7P	PC(O-16:0_16:1)	GP	PC-O	-	67236	69158	70809	68756	78387	64361	0.17344	1.02076	0.0296401	insig
C42H84NO7P	PC(O-18:1_16:0)	GP	PC-O	-	453710	498140	438980	554900	532230	566310	1.10271	1.18882	0.249525	insig
C42H82NO7P	PC(O-16:0_18:2)	GP	PC-O	88542-95-4	138100	140930	137460	219490	206840	199090	1.20941	1.50164	0.586543	insig
C44H86NO7P	PC(O-18:0_18:2)	GP	PC-O	-	27305	24781	24880	36437	42815	35500	1.15793	1.49094	0.576226	insig
C44H84NO7P	PC(O-18:1_18:2)	GP	PC-O	155575-01-2	38715	44729	38691	38634	39534	44902	0.0758553	1.00766	0.0110024	insig
C44H82NO7P	PC(O-16:0_20:4)	GP	PC-O	-	420260	442840	413480	502660	422650	475370	0.777685	1.09721	0.133843	insig
C46H86NO7P	PC(O-18:0_20:4)	GP	PC-O	-	59409	71228	70392	94380	87934	79416	1.05589	1.30195	0.380676	insig
C48H90NO7P	PC(O-20:0_20:4)	GP	PC-O	-	12279	10951	9898.8	17222	15630	14519	1.11704	1.4299	0.515918	insig
C46H84NO7P	PC(O-18:1_20:4)	GP	PC-O	-	467070	455400	467190	498220	521170	510240	1.16208	1.10072	0.138451	insig
C48H88NO7P	PC(O-20:1_20:4)	GP	PC-O	-	25136	28675	26084	27153	29627	38183	0.734944	1.1886	0.24926	insig
C46H82NO7P	PC(O-18:2_20:4)	GP	PC-O	-	111880	110250	96352	97402	79078	86184	0.957232	0.824737	-0.277993	insig
C48H84NO7P	PC(O-18:1_22:6)	GP	PC-O	-	65329	66982	82615	74129	68947	73665	0.103875	1.00844	0.0121321	insig
C35H70NO8P	PE(16:0_14:0)	GP	PE	-	19179	18244	21260	11033	10561	8603.4	1.18225	0.514585	-0.958518	insig
C37H74NO8P	PE(16:0_16:0)	GP	PE	-	37015	41937	36706	26736	27461	19032	1.07776	0.633151	-0.659378	insig
C39H78NO8P	PE(16:0_18:0)	GP	PE	-	12594	15674	14028	12969	10003	9755.8	0.93144	0.77378	-0.370005	insig
C35H68NO8P	PE(16:1_14:0)	GP	PE	-	19655	18408	20138	9392.4	11760	10189	1.19208	0.538503	-0.892974	insig
C37H72NO8P	PE(16:1_16:0)	GP	PE	-	699680	745880	704120	542790	524240	539100	1.20665	0.747148	-0.420533	insig
C38H74NO8P	PE(15:0_18:1)	GP	PE	-	229740	219800	187010	165760	176860	152510	1.0441	0.777834	-0.362466	insig
C39H76NO8P	PE(16:0_18:1)	GP	PE	-	320540	323930	321010	223150	226450	235060	1.21673	0.709139	-0.495859	insig
C41H80NO8P	PE(20:1_16:0)	GP	PE	-	42929	35800	42498	40494	39577	37623	0.258615	0.970856	-0.0426703	insig
C37H70NO8P	PE(18:2_14:0)	GP	PE	-	44964	55266	55030	56487	55080	49084	0.271826	1.03472	0.0492438	insig
C39H74NO8P	PE(18:1_16:1)	GP	PE	-	236420	212300	234630	204530	203050	222060	0.821348	0.921402	-0.118097	insig
C40H76NO8P	PE(17:1_18:1)	GP	PE	-	102920	85031	87378	80002	76394	82115	0.908802	0.866276	-0.207101	insig
C41H78NO8P	PE(18:1_18:1)	GP	PE	-	63450	72304	73515	61748	64466	56781	0.911686	0.874449	-0.193554	insig
C39H72NO8P	PE(16:1_18:2)	GP	PE	-	12407	16131	10865	10797	14794	11459	0.225565	0.940284	-0.0888319	insig
C41H76NO8P	PE(18:1_18:2)	GP	PE	-	37177	44630	33329	32018	29763	45004	0.320974	0.927468	-0.10863	insig
C43H80NO8P	PE(20:3_18:0)	GP	PE	-	13079	14587	9362.1	9568.6	9775.5	13847	0.345436	0.896376	-0.157824	insig
C41H74NO8P	PE(18:2_18:2)	GP	PE	-	148570	134490	138630	166750	150400	151360	0.93026	1.11103	0.151897	insig
C43H78NO8P	PE(20:4_18:0)	GP	PE	-	453400	431270	441100	507520	486490	522940	1.14301	1.1442	0.194343	insig
C45H82NO8P	PE(18:0_22:4)	GP	PE	-	147970	148440	148580	147680	166990	153090	0.676573	1.05117	0.0719956	insig
C47H86NO8P	PE(20:4_22:0)	GP	PE	-	8513.2	6569	5931.4	7441.9	6697.2	8666.1	0.390209	1.08526	0.118039	insig
C43H76NO8P	PE(18:1_20:4)	GP	PE	-	92306	85252	83119	84737	83157	89472	0.191329	0.987298	-0.0184418	insig
C45H80NO8P	PE(18:0_22:5)	GP	PE	-	32229	30543	35803	42844	39775	29814	0.549694	1.14058	0.189772	insig
C43H74NO8P	PE(20:5_18:1)	GP	PE	-	64288	73275	71870	57642	70497	61146	0.708775	0.903797	-0.145929	insig
C45H78NO8P	PE(22:6_18:0)	GP	PE	-	137850	129060	136490	139290	153120	139690	0.822612	1.07115	0.0991541	insig
C45H76NO8P	PE(22:6_18:1)	GP	PE	-	17690	20254	19701	15622	19755	18220	0.520182	0.929777	-0.105043	insig
C45H74NO8P	PE(22:6_18:2)	GP	PE	-	5451.5	8175.1	7745.8	9764.2	4727.6	10146	0.221445	1.15279	0.205125	insig
C39H78NO7P	PE(P-18:0_16:0)	GP	PE-P	-	4673.1	4349.8	5817.3	6270.6	7087.3	9095.9	1.00901	1.51304	0.597449	insig
C41H76NO7P	PE(P-18:1_18:2)	GP	PE-P	-	11870	12461	12593	19551	24755	19465	1.16982	1.72709	0.788342	insig
C43H80NO7P	PE(P-18:0_20:3)	GP	PE-P	-	10563	10675	9967.8	15405	16730	14641	1.19367	1.49895	0.583954	insig
C45H84NO7P	PE(P-18:0_22:3)	GP	PE-P	-	7447.4	7406.9	7127.7	13534	14035	16417	1.20427	2.001	1.00072	up
C41H74NO7P	PE(P-16:0_20:4)	GP	PE-P	-	21511	19018	21407	28093	31187	25444	1.10955	1.36793	0.451992	insig
C43H78NO7P	PE(P-18:0_20:4)	GP	PE-P	-	6695.3	10322	8091	13710	11655	12227	1.02939	1.49719	0.582261	insig
C43H74NO7P	PE(P-16:0_22:6)	GP	PE-P	-	10370	10616	15051	21561	14281	16151	0.890585	1.44277	0.528838	insig
C45H78NO7P	PE(P-18:0_22:6)	GP	PE-P	-	2879.8	3162.2	3663.3	5387	3756.8	5355.9	0.999808	1.494	0.579178	insig
C38H73O10P	PG(16:1_16:0)	GP	PG	-	15423	7831.7	14125	10193	11458	12506	0.14573	0.913785	-0.130074	insig
C40H75O10P	PG(18:1_16:1)	GP	PG	-	34200	33889	36649	25302	25578	32307	0.99704	0.794239	-0.332355	insig
C48H77O10P	PG(20:3_22:6)	GP	PG	-	2377	1407.5	2425.2	2694.8	2487.6	3529.8	0.795746	1.403	0.488514	insig
C42H82NO10P	PS(18:0_18:0)	GP	PS	-	20631	24738	16759	17746	17189	14462	0.792242	0.795084	-0.33082	insig
C44H78NO10P	PS(18:0_20:4)	GP	PS	-	8446.5	13063	7078.8	41492	35848	32283	1.17607	3.83454	1.93905	up
C35H73N2O6P	SM(d18:0/12:0)	SL	SM	-	790030	754310	779340	685470	652270	687270	1.16534	0.871467	-0.198482	insig
C39H81N2O6P	SM(d18:0/16:0)	SL	SM	-	33164	44025	34123	55921	53926	53684	1.1107	1.46912	0.554955	insig
C38H77N2O6P	SM(d18:1/15:0)	SL	SM	-	7936.4	8249	7953.9	8321.8	8712.4	8059	0.728626	1.03952	0.0559126	insig
C39H79N2O6P	SM(d18:1/16:0)	SL	SM	-	531070	529890	514610	730000	717630	730210	1.21927	1.38226	0.467024	insig
C40H81N2O6P	SM(d18:1/17:0)	SL	SM	-	5994.9	9406.2	13661	13437	6955.4	7488.6	0.0628524	0.959359	-0.0598566	insig
C41H83N2O6P	SM(d18:1/18:0)	SL	SM	-	24875	36572	29706	46166	49819	41029	1.04943	1.50312	0.587961	insig
C43H87N2O6P	SM(d18:1/20:0)	SL	SM	-	8703.2	8600	10765	18561	15547	17671	1.17242	1.84476	0.883431	insig
C45H91N2O6P	SM(d18:1/22:0)	SL	SM	-	20810	17625	18601	27635	30413	29867	1.1816	1.54139	0.624237	insig
C47H95N2O6P	SM(d18:1/24:0)	SL	SM	-	12693	17026	11300	18713	17840	20064	0.979256	1.38026	0.464943	insig
C39H77N2O6P	SM(d18:1/16:1)	SL	SM	222403-66-9	11189	9063.4	9891.8	13879	9028.6	12004	0.529113	1.15815	0.211826	insig
C47H93N2O6P	SM(d18:1/24:1)	SL	SM	-	79564	92163	86643	128140	120770	124410	1.18686	1.4449	0.530974	insig
C46H89N2O6P	SM(d18:2/23:1)	SL	SM	-	15947	11219	11304	18377	12950	16850	0.718988	1.25233	0.324611	insig
C47H91N2O6P	SM(d18:2/24:1)	SL	SM	2256062-31-2	45058	53637	49341	84325	74678	75108	1.17779	1.58145	0.661245	insig
C41H78O6	TG(8:0_14:0_16:0)	GL	TG	-	6415.6	13179	9887.2	7835.1	6238.9	7684.9	0.627269	0.738045	-0.438219	insig
C41H78O6	TG(10:0_16:0_12:0)	GL	TG	-	42306	50870	44734	33931	43924	33993	0.88548	0.811022	-0.302188	insig
C43H82O6	TG(8:0_14:0_18:0)	GL	TG	-	12781	11165	12508	2806	7387.5	1718.6	1.02158	0.326771	-1.61365	down
C45H86O6	TG(12:0_14:0_16:0)	GL	TG	-	24389	18586	29615	13331	27823	8992.6	0.668577	0.69082	-0.533619	insig
C47H90O6	TG(14:0_14:0_16:0)	GL	TG	-	65822	44525	47284	21305	25348	25173	1.15525	0.455659	-1.13397	down
C49H94O6	TG(14:0_16:0_16:0)	GL	TG	-	118430	125760	144770	43023	67711	55583	1.15934	0.427594	-1.22569	down
C50H96O6	TG(15:0_16:0_16:0)	GL	TG	-	89001	73363	73670	35800	20396	17077	1.14301	0.310434	-1.68764	down
C51H98O6	TG(16:0_16:0_16:0)	GL	TG	555-44-2	1853700	2049200	2038500	1002800	1036900	1049400	1.21487	0.519928	-0.943616	insig
C51H98O6	TG(14:0_16:0_18:0)	GL	TG	-	53889	43610	45349	25975	25411	24925	1.19617	0.534211	-0.904518	insig
C53H102O6	TG(16:0_16:0_18:0)	GL	TG	-	4236300	4378400	4361100	2161200	2149400	2080500	1.22105	0.49254	-1.02169	down
C53H102O6	TG(15:0_17:0_18:0)	GL	TG	-	8417.5	4949	8095.2	6760.4	5290.8	3568	0.663739	0.727771	-0.458444	insig
C54H104O6	TG(16:0_17:0_18:0)	GL	TG	-	17773	14823	13693	7360.1	12089	8823.3	1.02681	0.61078	-0.711275	insig
C55H106O6	TG(16:0_18:0_18:0)	GL	TG	-	1587200	1576800	1627100	859010	884570	852760	1.22099	0.541909	-0.883878	insig
C55H106O6	TG(14:0_18:0_20:0)	GL	TG	-	8227.5	9578	9426.2	5422.2	3969.2	4798.8	1.16623	0.521091	-0.940392	insig
C56H108O6	TG(15:0_18:0_20:0)	GL	TG	-	10140	9048.9	9772.4	4999.3	6541.5	5438.2	1.16479	0.586265	-0.770375	insig
C56H108O6	TG(17:0_18:0_18:0)	GL	TG	-	42299	43915	36930	33101	31514	28802	1.09994	0.7586	-0.398589	insig
C57H110O6	TG(18:0_18:0_18:0)	GL	TG	-	1058200	1010900	1113200	645760	681790	668680	1.21124	0.627292	-0.672792	insig
C57H110O6	TG(16:0_18:0_20:0)	GL	TG	-	12374	13328	14935	6591.6	7879.3	11383	0.993132	0.636216	-0.652412	insig
C59H114O6	TG(16:0_18:0_22:0)	GL	TG	-	6592.7	7214.8	6401.8	4490.6	4691.6	4865.6	1.18841	0.695116	-0.524675	insig
C43H80O6	TG(8:0_16:0_16:1)	GL	TG	-	21128	8264.1	15014	17968	13303	11615	0.0340384	0.965768	-0.0502511	insig
C49H92O6	TG(14:0_16:0_16:1)	GL	TG	-	74705	94331	74326	30750	23266	21318	1.19095	0.309555	-1.69173	down
C50H94O6	TG(15:0_16:0_16:1)	GL	TG	-	70859	68426	74999	17799	14249	13679	1.21511	0.213394	-2.22841	down
C51H96O6	TG(16:0_16:0_16:1)	GL	TG	-	157260	175930	157560	34497	35943	32014	1.21963	0.20877	-2.26001	down
C51H96O6	TG(14:0_16:0_18:1)	GL	TG	-	51235	37963	53159	15217	13308	15328	1.19946	0.308049	-1.69877	down
C53H100O6	TG(16:0_16:0_18:1)	GL	TG	-	69984	86290	96031	30560	38527	32135	1.18406	0.401189	-1.31765	down
C55H104O6	TG(16:0_18:0_18:1)	GL	TG	-	35799	50699	44903	16414	17347	13265	1.18411	0.357882	-1.48245	down
C57H108O6	TG(18:0_18:0_18:1)	GL	TG	-	15755	16671	18101	6794.1	7441.4	5902.9	1.20539	0.398567	-1.32711	down
C47H86O6	TG(14:0_14:1_16:1)	GL	TG	-	19397	19920	23051	3006.8	6770.5	2329	1.14569	0.194111	-2.36505	down
C51H94O6	TG(16:0_16:1_16:1)	GL	TG	-	52311	70635	74932	14737	11177	13557	1.20435	0.199471	-2.32575	down
C51H94O6	TG(14:0_16:1_18:1)	GL	TG	-	53108	45374	46009	14480	11272	9654	1.20322	0.245039	-2.02891	down
C53H98O6	TG(16:0_16:1_18:1)	GL	TG	-	135870	142250	127990	32356	39058	32078	1.21565	0.254837	-1.97235	down
C54H100O6	TG(15:0_17:0_19:2)	GL	TG	-	9705.5	5714.2	9314.1	1222.2	401	2390.5	1.07525	0.162276	-2.62348	down
C55H102O6	TG(16:0_18:1_18:1)	GL	TG	-	146770	168330	174550	62493	60718	59027	1.21461	0.37218	-1.42593	down
C55H102O6	TG(16:0_16:1_20:1)	GL	TG	-	114310	127010	109740	42683	34238	33298	1.20784	0.313961	-1.67134	down
C55H102O6	TG(16:0_18:0_18:2)	GL	TG	-	13209	15329	13373	1443.5	1282.3	2565.3	1.19597	0.126246	-2.98569	down
C57H106O6	TG(18:0_18:1_18:1)	GL	TG	-	43753	44991	43076	12440	14254	17880	1.19908	0.338143	-1.56429	down
C51H92O6	TG(14:1_16:1_18:1)	GL	TG	-	82378	76821	78394	12710	12776	20871	1.19808	0.195111	-2.35763	down
C53H96O6	TG(16:1_16:1_18:1)	GL	TG	-	39923	31990	36047	5091.4	7361.6	10633	1.17639	0.213838	-2.22541	down
C53H96O6	TG(16:0_16:1_18:2)	GL	TG	-	76613	87424	68936	13299	13971	10153	1.21178	0.160632	-2.63817	down
C55H100O6	TG(16:0_18:1_18:2)	GL	TG	-	119450	126330	118280	18795	14710	19880	1.21609	0.146638	-2.76967	down
C57H104O6	TG(18:1_18:1_18:1)	GL	TG	-	182340	189630	186310	103760	89590	88879	1.20873	0.505533	-0.984123	insig
C57H104O6	TG(18:0_18:1_18:2)	GL	TG	-	25977	28380	25017	5833.1	2565.7	1849.5	1.16559	0.129114	-2.95328	down
C55H98O6	TG(16:1_18:1_18:2)	GL	TG	-	209800	257170	222320	14493	16104	12608	1.21943	0.0626804	-3.99584	down
C55H98O6	TG(16:0_18:2_18:2)	GL	TG	-	156550	167400	137270	11417	16560	12704	1.21572	0.088203	-3.50303	down
C57H102O6	TG(18:1_18:1_18:2)	GL	TG	-	106100	122940	114950	19098	15356	19386	1.21668	0.156516	-2.67562	down
C57H102O6	TG(16:0_18:0_20:4)	GL	TG	-	35348	25814	32436	382.69	573.89	762.96	1.21487	0.0183715	-5.76638	down
C55H96O6	TG(16:0_18:2_18:3)	GL	TG	-	18197	22180	26171	1343.4	2356.5	4085.2	1.16923	0.116985	-3.09561	down
C55H96O6	TG(16:1_18:1_18:3)	GL	TG	-	18368	27498	18089	5000.1	3356.8	2302	1.17441	0.166662	-2.585	down
C57H100O6	TG(18:1_18:2_18:2)	GL	TG	-	271160	271250	255830	17102	20539	18378	1.22108	0.0701781	-3.83283	down
C57H98O6	TG(16:0_18:2_20:4)	GL	TG	-	299760	331910	336700	14704	22213	18645	1.21755	0.0573768	-4.12339	down
C57H98O6	TG(18:1_18:2_18:3)	GL	TG	-	36892	26285	27476	3385.7	2015.5	4091.2	1.19664	0.104711	-3.25551	down
C57H96O6	TG(18:2_18:2_18:3)	GL	TG	-	61748	68526	80728	9890.7	9520.3	9588.5	1.21846	0.137437	-2.86316	down
C57H92O6	TG(18:2_18:3_18:4)	GL	TG	-	5046.6	7133.7	7011.8	3520.2	3033.9	3509.2	1.13928	0.524346	-0.931409	insig
