# Supplementary material for: Widely Targeted Lipidomics and Transcriptomics Analysis Revealed Changes of Lipid Metabolism in Spleen Dendritic Cells in Shrimp Allergy
Source: Foods. 2022 Jun 25;11(13):1882. doi: 10.3390/foods11131882 (PMC9265612; doi:10.3390/foods11131882)
Supplement: Supplementary file 1 [file foods-11-01882-s001.zip › Table S3 Transcriptomic data set.xlsx]

## Sheet: Sheet1
ID	CKT1_fpkm	CKT2_fpkm	CKT3_fpkm	SAT1_fpkm	SAT2_fpkm	SAT3_fpkm	CKT1_count	CKT2_count	CKT3_count	SAT1_count	SAT2_count	SAT3_count	log2FoldChange	pvalue	padj	regulated	chr	start	end	strand	gene_name	gene_description	KEGG	KEGG pathway	NR	Swissprot	Tremble	KOG	GO	Pfam
ENSMUSG00000076461	12.82	12.56	12.9	12.57	8.3	18.96	92	86	84	88	61	165	0.104307	0.789444	0.999982	false	--	--	--	--	--	--	--	--
ENSMUSG00000076462	9.03	9.03	9.15	7.76	8.3	10.52	87	83	80	73	82	123	0.0248669	0.937337	0.999982	false	--	--	--	--	--	--	--	--
ENSMUSG00000076463	4.6	2.81	4.79	4.97	12.84	3.68	36	21	34	38	103	35	0.899881	0.161736	0.999982	false	--	--	--	--	--	--	--	--
ENSMUSG00000076467	15.24	12.31	12.77	15.78	8.68	22.25	96	74	73	97	56	170	0.253512	0.547512	0.999982	false	--	--	--	--	--	--	--	--
ENSMUSG00000076469	22.39	23.28	17.52	27.85	18.85	39.73	131	130	93	159	113	282	0.497479	0.163487	0.999982	false	--	--	--	--	--	--	--	--
ENSMUSG00000076470	8.72	9.13	10.92	11.56	12.18	14.37	51	51	58	66	73	102	0.464017	0.183861	0.999982	false	--	--	--	--	--	--	--	--
ENSMUSG00000076471	7.42	5.46	8.7	12.78	4.62	9.63	47	33	50	79	30	74	0.357571	0.476086	0.999982	false	--	--	--	--	--	--	--	--
ENSMUSG00000076473	3.94	3.06	2.57	2.99	6.41	5.42	27	20	16	20	45	45	0.697907	0.230775	0.999982	false	--	--	--	--	--	--	--	--
ENSMUSG00000076474	7.46	8.47	13.01	14.81	13.95	5.51	48	52	76	93	92	43	0.301061	0.558244	0.999982	false	--	--	--	--	--	--	--	--
ENSMUSG00000076475	9.65	8.18	12.33	11.36	11.52	10.41	94	76	109	108	115	123	0.198717	0.528988	0.999982	false	--	--	--	--	--	--	--	--
ENSMUSG00000076476	12.66	14.18	12.23	11.2	24.21	15.3	73	78	64	63	143	107	0.450625	0.291266	0.999982	false	--	--	--	--	--	--	--	--
ENSMUSG00000076480	9.38	7.07	6.89	7.76	8.84	11.13	57	41	38	46	55	82	0.303196	0.458751	0.999982	false	--	--	--	--	--	--	--	--
ENSMUSG00000076481	1.56	1.27	2.1	3.38	3.55	1	9	7	11	19	21	7	0.739983	0.380262	0.999982	false	--	--	--	--	--	--	--	--
ENSMUSG00000076483	26.64	27.91	82.72	59.54	48.44	31.94	22	22	62	48	41	32	0.0830493	0.8954	0.999982	false	--	--	--	--	--	--	--	--
ENSMUSG00000076484	27.85	64.71	50.7	35.97	59.07	47.9	23	51	38	29	50	48	0.0701728	0.894596	0.999982	false	--	--	--	--	--	--	--	--
ENSMUSG00000076485	24.75	30.45	41.51	30.87	31.5	61.21	23	27	35	28	30	69	0.415158	0.444528	0.999982	false	--	--	--	--	--	--	--	--
ENSMUSG00000076486	45.58	60.9	61.53	47.87	16.68	60.12	40	51	49	41	15	64	-0.389516	0.488093	0.999982	false	--	--	--	--	--	--	--	--
ENSMUSG00000076487	37.2	62.12	70.44	48.83	11.34	86.23	32	51	55	41	10	90	-0.174477	0.806002	0.999982	false	--	--	--	--	--	--	--	--
ENSMUSG00000076488	44.96	71.24	61.62	51.68	18.19	71.41	41	62	51	46	17	79	-0.29019	0.611607	0.999982	false	--	--	--	--	--	--	--	--
ENSMUSG00000076489	34.11	64.87	55.69	81.55	32.05	36.45	27	49	40	63	26	35	-0.00847816	0.987879	0.999982	false	--	--	--	--	--	--	--	--
ENSMUSG00000076490	110.73	129.68	150.31	130.77	143.39	171.22	1427	1595	1758	1645	1894	2677	0.247409	0.246043	0.999982	false	--	--	--	--	--	--	--	--
ENSMUSG00000076492	11.62	9.74	11.53	22.63	17.01	22.04	10	8	9	19	15	23	0.95542	0.158657	0.999982	false	--	--	--	--	--	--	--	--
ENSMUSG00000076497	48.23	49.24	69.49	49.41	25.34	75.42	39	38	51	39	21	74	-0.105724	0.84376	0.999982	false	--	--	--	--	--	--	--	--
ENSMUSG00000076498	158.15	165.45	207.39	203.15	209.29	245.69	1883	1880	2241	2361	2554	3549	0.366277	0.0633859	0.999982	false	--	--	--	--	--	--	--	--
ENSMUSG00000076499	10.01	7.43	10.42	5.56	7.19	12.38	72	51	68	39	53	108	-0.0892875	0.845611	0.999982	false	--	--	--	--	--	--	--	--
ENSMUSG00000076508	100.53	90.08	90.97	108.31	99.2	81.67	621	531	510	653	628	612	0.0908117	0.659875	0.999982	false	--	--	--	--	--	--	--	--
ENSMUSG00000076512	13.57	15.99	15.97	25.9	26.62	8.01	88	99	94	164	177	63	0.471254	0.341957	0.999982	false	--	--	--	--	--	--	--	--
ENSMUSG00000076514	86.14	70.63	74.62	60.86	63.89	79.05	538	421	423	371	409	599	-0.128681	0.567558	0.999982	false	--	--	--	--	--	--	--	--
ENSMUSG00000076518	19.16	20.24	21.64	16.49	17.59	17.65	119	120	122	100	112	133	-0.180917	0.499779	0.999982	false	--	--	--	--	--	--	--	--
ENSMUSG00000076522	135.46	150.96	139.94	123.66	170.87	122.42	881	937	826	785	1139	966	0.0333871	0.889194	0.999982	false	--	--	--	--	--	--	--	--
ENSMUSG00000076523	96.71	70.32	61.48	57.48	90.73	59.27	624	433	360	362	600	464	-0.074117	0.819287	0.999982	false	--	--	--	--	--	--	--	--
ENSMUSG00000076525	5.41	7.77	5.62	4.75	2.71	2.8	35	48	33	30	18	22	-0.831974	0.103291	0.999982	false	--	--	--	--	--	--	--	--
ENSMUSG00000076526	26.8	23.34	30.64	27.28	20.59	13.67	160	133	166	159	126	99	-0.345328	0.320813	0.999982	false	--	--	--	--	--	--	--	--
ENSMUSG00000076531	6.79	7.81	7.66	2.88	9.85	4.37	41	45	42	17	61	32	-0.294128	0.627735	0.999982	false	--	--	--	--	--	--	--	--
ENSMUSG00000076532	57.47	49.84	51.16	62.7	29.3	62.62	354	293	286	377	185	468	0.00130802	0.996779	0.999982	false	--	--	--	--	--	--	--	--
ENSMUSG00000076533	23.28	17.3	12.37	8.63	6.28	10.62	141	100	68	51	39	78	-1.00724	0.0149612	0.999982	down	--	--	--	--	--	--	--	--
ENSMUSG00000076534	35.94	14.41	10.99	18.67	18.29	59.95	209	80	58	106	109	423	0.69982	0.258245	0.999982	false	--	--	--	--	--	--	--	--
ENSMUSG00000076535	82.84	78.9	123.66	96.22	145.68	55.18	516	469	699	585	930	417	0.130481	0.743977	0.999982	false	--	--	--	--	--	--	--	--
ENSMUSG00000076536	57.81	56.39	60.48	50.25	50.86	59.69	376	350	357	319	339	471	-0.0636949	0.750148	0.999982	false	--	--	--	--	--	--	--	--
ENSMUSG00000076538	89.44	71.08	59.43	44.79	60.63	22.36	534	405	322	261	371	162	-0.718781	0.0781993	0.999982	false	--	--	--	--	--	--	--	--
ENSMUSG00000076539	3.25	6.12	8.05	7.32	8.08	4.82	20	36	45	44	51	36	0.278871	0.60622	0.999982	false	--	--	--	--	--	--	--	--
ENSMUSG00000076540	16.37	14	13.62	12.32	17.11	19.82	98	80	74	72	105	144	0.22423	0.523472	0.999982	false	--	--	--	--	--	--	--	--
ENSMUSG00000076541	21.59	11.57	13.59	24.78	25.03	27.7	133	68	76	149	158	207	0.77893	0.0264656	0.999982	false	--	--	--	--	--	--	--	--
ENSMUSG00000076543	77.88	27.36	30.72	28.56	41.16	34.9	528	177	189	189	286	287	-0.322707	0.481001	0.999982	false	--	--	--	--	--	--	--	--
ENSMUSG00000076545	31.95	20.91	28.51	19.11	20.31	48.98	221	138	179	129	144	411	0.170221	0.69878	0.999982	false	--	--	--	--	--	--	--	--
ENSMUSG00000076547	71.46	52.54	36.33	39.59	45.78	50.43	466	327	215	252	306	399	-0.185323	0.566338	0.999982	false	--	--	--	--	--	--	--	--
ENSMUSG00000076548	3.67	3.15	2.94	4.96	6.19	6.06	22	18	16	29	38	44	0.875105	0.0850958	0.999982	false	--	--	--	--	--	--	--	--
ENSMUSG00000076549	36.29	27.05	28.12	30.23	26.34	54.71	246	175	173	200	183	450	0.331222	0.354211	0.999982	false	--	--	--	--	--	--	--	--
ENSMUSG00000076550	33.68	14.71	23.1	20.64	12.73	15.11	204	85	127	122	79	111	-0.523478	0.201556	0.999982	false	--	--	--	--	--	--	--	--
ENSMUSG00000076552	18.56	17.54	9.72	12.31	10.98	19.69	122	110	58	79	74	157	-0.0422139	0.92016	0.999982	false	--	--	--	--	--	--	--	--
ENSMUSG00000076555	42.85	34.12	37.43	41.66	18.85	34.16	275	209	218	261	124	266	-0.237848	0.471561	0.999982	false	--	--	--	--	--	--	--	--
ENSMUSG00000076556	76.94	85.12	98.97	103.36	66.86	91.05	466	492	544	611	415	669	0.0473396	0.834819	0.999982	false	--	--	--	--	--	--	--	--
ENSMUSG00000076562	38.64	35.64	36.93	25.54	29.48	38.79	234	206	203	151	183	285	-0.187433	0.492454	0.999982	false	--	--	--	--	--	--	--	--
ENSMUSG00000076563	114.78	114.19	123.99	91.47	65.05	65.34	711	675	697	553	413	491	-0.623021	0.00248762	0.959605	false	--	--	--	--	--	--	--	--
ENSMUSG00000076564	56.27	47.98	57.41	46.28	54.45	45.87	365	297	338	293	362	361	-0.0822374	0.722115	0.999982	false	--	--	--	--	--	--	--	--
ENSMUSG00000076569	117.58	80.91	90.24	64.69	106.22	113.34	702	461	489	377	650	821	0.0401165	0.899204	0.999982	false	--	--	--	--	--	--	--	--
ENSMUSG00000076570	6.36	6.14	10.33	10.81	4.41	9.53	38	35	56	63	27	69	0.154895	0.760462	0.999982	false	--	--	--	--	--	--	--	--
ENSMUSG00000076571	3.08	3.56	2.85	3.15	5.37	1.2	19	21	16	19	34	9	0.104506	0.888649	0.999982	false	--	--	--	--	--	--	--	--
ENSMUSG00000076575	50	41.04	28.25	29.04	19.42	28.87	314	246	161	178	125	220	-0.582771	0.0720215	0.999982	false	--	--	--	--	--	--	--	--
ENSMUSG00000076576	117.03	69.88	73.49	73.53	64.45	95.02	737	420	420	452	416	726	-0.113657	0.705132	0.999982	false	--	--	--	--	--	--	--	--
ENSMUSG00000076577	106.29	79.6	109.46	72.97	68.57	102.84	673	481	629	451	445	790	-0.221651	0.396635	0.999982	false	--	--	--	--	--	--	--	--
ENSMUSG00000076580	90.89	84.41	69.2	76.41	86.79	77.45	563	499	389	462	551	582	0.0343797	0.877778	0.999982	false	--	--	--	--	--	--	--	--
ENSMUSG00000076583	148.08	164.84	196.33	168.52	225.74	111.03	930	988	1119	1033	1453	846	0.0567986	0.857285	0.999982	false	--	--	--	--	--	--	--	--
ENSMUSG00000076586	54.31	44.32	39.4	46.45	52.7	52.42	357	278	235	298	355	418	0.19082	0.437102	0.999982	false	--	--	--	--	--	--	--	--
ENSMUSG00000076587	40.76	31.99	48.67	50.49	32.51	49.18	263	197	285	318	215	385	0.167068	0.55665	0.999982	false	--	--	--	--	--	--	--	--
ENSMUSG00000076589	1.91	2.16	3.73	3.62	4.45	2.43	13	14	23	24	31	20	0.492345	0.439578	0.999982	false	--	--	--	--	--	--	--	--
ENSMUSG00000076591	3.68	1.93	3.72	5.97	5.09	2.53	24	12	22	38	34	20	0.589332	0.35085	0.999982	false	--	--	--	--	--	--	--	--
ENSMUSG00000076594	23.47	15.78	21.94	25.87	23.06	24.42	145	93	123	156	146	183	0.31181	0.281602	0.999982	false	--	--	--	--	--	--	--	--
ENSMUSG00000076596	47.45	36.54	35.44	33.28	44.12	44.36	298	219	202	204	284	338	0.0870818	0.756324	0.999982	false	--	--	--	--	--	--	--	--
ENSMUSG00000076598	81.59	48.18	42.99	52.74	72.19	51.51	504	284	241	318	457	386	0.089512	0.797272	0.999982	false	--	--	--	--	--	--	--	--
ENSMUSG00000076604	217.18	250.01	286.49	246.01	152.21	218.09	142	156	170	157	102	173	-0.243929	0.399715	0.999982	false	--	--	--	--	--	--	--	--
ENSMUSG00000076605	363.58	458.87	482.53	389.11	407.49	374.33	269	324	324	281	309	336	-0.0975507	0.665318	0.999982	false	--	--	--	--	--	--	--	--
ENSMUSG00000076606	650.01	756.43	1017.88	969.93	1316.18	481.57	425	472	604	619	882	382	0.261718	0.513229	0.999982	false	--	--	--	--	--	--	--	--
ENSMUSG00000076607	530.71	597.77	603.31	573.5	632.72	655.54	347	373	358	366	424	520	0.163249	0.416848	0.999982	false	--	--	--	--	--	--	--	--
ENSMUSG00000076608	538.29	474.14	550.43	500.45	584.62	772.18	389	327	361	353	433	677	0.306412	0.231482	0.999982	false	--	--	--	--	--	--	--	--
ENSMUSG00000076609	7582.6	7783.63	8108.62	7456.81	10993.5	5777.86	69409	67996	67362	66624	103137	64165	0.115149	0.687879	0.999982	false	--	--	--	--	--	--	--	--
ENSMUSG00000076612	210.03	93.05	116.92	46.48	75.01	40.86	4792	2026	2421	1035	1754	1131	-1.30682	0.000837726	0.5938	down	--	--	--	--	--	--	--	--
ENSMUSG00000076613	55.86	50.64	49.38	34.64	46.73	31.14	2574	2227	2065	1558	2207	1741	-0.406237	0.0960373	0.999982	false	--	--	--	--	--	--	--	--
ENSMUSG00000076614	65.94	40.62	44.77	47.25	71.71	80.21	2941	1729	1812	2057	3278	4340	0.455899	0.141842	0.999982	false	--	--	--	--	--	--	--	--
ENSMUSG00000076615	86.83	61.48	59.93	110.03	71.27	59.56	3753	2536	2351	4642	3157	3123	0.251576	0.381944	0.999982	false	--	--	--	--	--	--	--	--
ENSMUSG00000076617	4159.81	3785.26	3980.29	3608.06	3393.48	3173.67	134990	117227	117223	114283	112864	124946	-0.175209	0.236758	0.999982	false	--	--	--	--	--	--	--	--
ENSMUSG00000076618	122.69	129.69	177.89	208.4	172.22	166.78	114	115	150	189	164	188	0.400009	0.15825	0.999982	false	--	--	--	--	--	--	--	--
ENSMUSG00000076619	42.38	77.39	80.05	73.19	51.98	90.82	35	61	60	59	44	91	0.16673	0.708833	0.999982	false	--	--	--	--	--	--	--	--
ENSMUSG00000076620	19.18	17.66	15.37	19.65	14.18	12.46	33	29	24	33	25	26	-0.131174	0.792913	0.999982	false	--	--	--	--	--	--	--	--
ENSMUSG00000076633	8.89	11.04	13.24	9.61	7.07	10.72	54	64	73	57	44	79	-0.222573	0.55901	0.999982	false	--	--	--	--	--	--	--	--
ENSMUSG00000076646	18.43	9.22	12.08	8.34	7.61	8.49	111	53	66	49	47	62	-0.653655	0.121333	0.999982	false	--	--	--	--	--	--	--	--
ENSMUSG00000076652	90.48	98.69	98.45	138.55	114.36	86.79	562	585	555	840	728	654	0.291899	0.211224	0.999982	false	--	--	--	--	--	--	--	--
ENSMUSG00000076655	36.22	29.27	22.27	26.32	11.78	24.18	258	199	144	183	86	209	-0.460587	0.222923	0.999982	false	--	--	--	--	--	--	--	--
ENSMUSG00000076665	74.45	53.01	43.93	67.91	75.45	46.59	465	316	249	414	483	353	0.204206	0.531407	0.999982	false	--	--	--	--	--	--	--	--
ENSMUSG00000076666	10.93	4.34	11.13	6.62	22.78	6.28	66	25	61	39	141	46	0.522595	0.444598	0.999982	false	--	--	--	--	--	--	--	--
ENSMUSG00000076670	10.04	9.49	12.34	10.8	13.49	3.39	61	55	68	64	84	25	-0.139111	0.808095	0.999982	false	--	--	--	--	--	--	--	--
ENSMUSG00000076671	9.23	5.09	4.28	26.04	4.9	3.74	57	30	24	157	31	28	0.90311	0.245504	0.999982	false	--	--	--	--	--	--	--	--
ENSMUSG00000076672	116.4	126.84	144.36	100.54	177.9	75.96	701	729	789	591	1098	555	-0.0533054	0.882843	0.999982	false	--	--	--	--	--	--	--	--
ENSMUSG00000076674	78.33	71.41	78.18	58.49	90.1	48.51	531	462	481	387	626	399	-0.140991	0.650954	0.999982	false	--	--	--	--	--	--	--	--
ENSMUSG00000076676	9.88	9.32	5.26	4.55	2.57	3.94	60	54	29	27	16	29	-1.10462	0.0330681	0.999982	down	--	--	--	--	--	--	--	--
ENSMUSG00000076677	64.81	63.12	44.43	59.54	69.77	45.48	397	369	247	356	438	338	0.0794082	0.78815	0.999982	false	--	--	--	--	--	--	--	--
ENSMUSG00000076680	77.17	103.55	61.53	101.41	80.21	55.15	474	607	343	608	505	411	0.0183063	0.953976	0.999982	false	--	--	--	--	--	--	--	--
ENSMUSG00000076688	5.54	4.44	4.48	7.17	3.65	4.43	34	26	25	43	23	33	0.112803	0.82569	0.999982	false	--	--	--	--	--	--	--	--
ENSMUSG00000076695	51.5	35.57	37.58	44.45	31.99	28.66	311	205	206	262	198	210	-0.202893	0.493884	0.999982	false	--	--	--	--	--	--	--	--
ENSMUSG00000076709	4.98	5.68	9.03	8.55	6.71	7.72	34	37	56	57	47	64	0.27744	0.519536	0.999982	false	--	--	--	--	--	--	--	--
ENSMUSG00000076731	30.52	19.56	14.31	11.81	16.95	14.59	188	115	80	71	107	109	-0.51282	0.213003	0.999982	false	--	--	--	--	--	--	--	--
ENSMUSG00000076749	5.03	3.82	4.85	3.54	4.97	3.53	80	58	70	55	81	68	-0.125407	0.743384	0.999982	false	--	--	--	--	--	--	--	--
ENSMUSG00000076752	5.91	7.73	7.85	5.73	8.81	5.08	93	116	112	88	142	97	-0.0616051	0.868961	0.999982	false	--	--	--	--	--	--	--	--
ENSMUSG00000076754	4.14	2.11	3.91	4	2.08	2.34	35	17	30	33	18	24	-0.236753	0.687322	0.999982	false	--	--	--	--	--	--	--	--
ENSMUSG00000076755	3.26	4.07	1.37	1.75	3.94	2.31	21	25	8	11	26	18	-0.0503616	0.946236	0.999982	false	--	--	--	--	--	--	--	--
ENSMUSG00000076757	4.66	4.45	5.85	5.74	4.09	5.2	79	72	90	95	71	107	0.0555774	0.86312	0.999982	false	--	--	--	--	--	--	--	--
ENSMUSG00000076759	3.3	0.86	2.57	1.83	0.13	1.36	24	6	17	13	1	12	-1.00625	0.336177	0.999982	false	--	--	--	--	--	--	--	--
ENSMUSG00000076760	2.87	3.64	2.33	1.08	2.21	1.74	19	23	14	7	15	14	-0.741131	0.286708	0.999982	false	--	--	--	--	--	--	--	--
ENSMUSG00000076761	1.52	2.31	3.36	3.12	4.96	3.07	9	13	18	18	30	22	0.706148	0.293325	0.999982	false	--	--	--	--	--	--	--	--
ENSMUSG00000076764	2.22	1.43	0.56	3.14	3.82	1.26	13	8	3	18	23	9	1.01746	0.258802	0.999982	false	--	--	--	--	--	--	--	--
ENSMUSG00000076770	6.1	4.42	5.44	6.4	7.66	5.15	42	29	34	43	54	43	0.323252	0.473927	0.999982	false	--	--	--	--	--	--	--	--
ENSMUSG00000076796	1.48	2.24	2.54	2.87	4.98	4.75	9	13	14	17	31	35	1.08129	0.0927152	0.999982	false	--	--	--	--	--	--	--	--
ENSMUSG00000076824	3.06	1.86	1.95	1.32	3.77	2.39	19	11	11	8	24	18	0.195769	0.796783	0.999982	false	--	--	--	--	--	--	--	--
ENSMUSG00000076826	3.61	3.13	2.25	0.97	4.14	2.85	23	19	13	6	27	22	-0.0963302	0.900043	0.999982	false	--	--	--	--	--	--	--	--
ENSMUSG00000076840	3.2	3.21	3.85	4.18	3.55	4.44	22	21	24	28	25	37	0.300478	0.547442	0.999982	false	--	--	--	--	--	--	--	--
ENSMUSG00000076863	1.94	3.38	5.34	2.98	4.57	3.99	12	20	30	18	29	30	0.187538	0.768281	0.999982	false	--	--	--	--	--	--	--	--
ENSMUSG00000076923	14.06	17.68	9.3	14.41	30.18	11.59	15	18	9	15	33	15	0.525761	0.474621	0.999982	false	--	--	--	--	--	--	--	--
ENSMUSG00000076924	11.99	18.37	19.31	20.79	36	24.33	13	19	19	22	40	32	0.780742	0.185394	0.999982	false	--	--	--	--	--	--	--	--
ENSMUSG00000076926	17.61	12.92	32.99	18.95	19.76	21.05	20	14	34	21	23	29	-0.02808	0.963359	0.999982	false	--	--	--	--	--	--	--	--
ENSMUSG00000076928	144.27	145.18	140.47	142.08	171.33	149.45	2321	2229	2051	2231	2825	2917	0.167066	0.364809	0.999982	false	--	--	--	--	--	--	--	--
ENSMUSG00000076934	341.72	246.24	260.41	268.48	225.38	202.28	2299	1581	1590	1763	1554	1651	-0.236582	0.290219	0.999982	false	--	--	--	--	--	--	--	--
ENSMUSG00000076937	360.2	277.33	333.69	354.24	331.9	369.62	3793	2787	3189	3641	3582	4722	0.172295	0.340462	0.999982	false	--	--	--	--	--	--	--	--
ENSMUSG00000076939	185.49	203.96	267.75	229.11	171.61	139.94	1216	1276	1593	1466	1153	1113	-0.231294	0.367133	0.999982	false	--	--	--	--	--	--	--	--
ENSMUSG00000076940	242.95	202.83	255.81	207.1	270.21	162.17	1530	1219	1462	1273	1744	1239	-0.0696815	0.798406	0.999982	false	--	--	--	--	--	--	--	--
ENSMUSG00000079543	42.04	36.15	36.36	33.29	49.52	23.19	251	206	197	194	303	168	-0.0450863	0.900871	0.999982	false	--	--	--	--	--	--	--	--
ENSMUSG00000087582	3.58	2.22	2.51	11.17	4.61	1.61	22	13	14	67	29	12	1.0889	0.167678	0.999982	false	--	--	--	--	--	--	--	--
ENSMUSG00000087642	2.64	1.65	2.22	8.38	8.05	26.39	72	43	55	223	225	873	2.76235	7.33898e-08	0.000241247	up	--	--	--	--	--	--	--	--
ENSMUSG00000093861	156.38	142.91	244.66	212.78	87.53	168.32	1079	941	1532	1433	619	1409	-0.179928	0.608687	0.999982	false	--	--	--	--	--	--	--	--
ENSMUSG00000093894	15.4	17.87	17.33	20.53	32.8	9.83	93	103	95	121	203	72	0.392993	0.419051	0.999982	false	--	--	--	--	--	--	--	--
ENSMUSG00000093906	13.17	10.18	6.71	8.27	11.24	3.8	80	59	37	49	70	28	-0.306883	0.583855	0.999982	false	--	--	--	--	--	--	--	--
ENSMUSG00000093955	5.99	8	7.76	3.53	6.58	4.32	40	51	47	23	45	35	-0.520755	0.284371	0.999982	false	--	--	--	--	--	--	--	--
ENSMUSG00000094006	227.26	208.18	166.54	164.07	146.23	130.57	1439	1258	957	1014	949	1003	-0.398002	0.0610449	0.999982	false	--	--	--	--	--	--	--	--
ENSMUSG00000094016	1.17	2.77	4.2	3.46	2.72	3.39	8	18	26	23	19	28	0.291439	0.667911	0.999982	false	--	--	--	--	--	--	--	--
ENSMUSG00000094023	3.74	3.65	3.55	3.7	5.28	4.04	29	27	25	28	42	38	0.313848	0.515983	0.999982	false	--	--	--	--	--	--	--	--
ENSMUSG00000094075	5.46	11.62	12.04	15.95	16.8	4.23	33	67	66	94	104	31	0.409793	0.507533	0.999982	false	--	--	--	--	--	--	--	--
ENSMUSG00000094088	7.18	5.71	3.79	3.97	2.8	4.14	50	38	24	27	20	35	-0.568591	0.269626	0.999982	false	--	--	--	--	--	--	--	--
ENSMUSG00000094094	31.1	19.14	25.45	25.98	23.42	14.43	206	121	153	168	159	116	-0.196319	0.588724	0.999982	false	--	--	--	--	--	--	--	--
ENSMUSG00000094102	12.92	6.77	8.03	12.04	9.69	5.87	78	39	44	71	60	43	0.0370772	0.939566	0.999982	false	--	--	--	--	--	--	--	--
ENSMUSG00000094117	70.1	56.49	91.15	60.21	65.24	59.78	433	333	511	363	413	448	-0.175599	0.499504	0.999982	false	--	--	--	--	--	--	--	--
ENSMUSG00000094134	17.71	10.29	12.77	16.33	13.04	11.68	110	61	72	99	83	88	0.0539809	0.88485	0.999982	false	--	--	--	--	--	--	--	--
ENSMUSG00000094164	66.83	82.49	88.58	81.85	53.44	54.39	399	470	480	477	327	394	-0.280289	0.26283	0.999982	false	--	--	--	--	--	--	--	--
ENSMUSG00000094322	19.54	18.39	20.62	20.02	31.02	12.28	118	106	113	118	192	90	0.182541	0.667021	0.999982	false	--	--	--	--	--	--	--	--
ENSMUSG00000094335	302.68	263.34	209.87	190.72	118.47	254.82	2104	1747	1324	1294	844	2149	-0.419086	0.170337	0.999982	false	--	--	--	--	--	--	--	--
ENSMUSG00000094345	68.83	115.16	58.85	108.94	111.35	102.5	424	677	329	655	703	766	0.469484	0.116789	0.999982	false	--	--	--	--	--	--	--	--
ENSMUSG00000094356	42.88	51.68	38.08	31.86	35.4	38.07	273	314	220	198	231	294	-0.274253	0.266279	0.999982	false	--	--	--	--	--	--	--	--
ENSMUSG00000094420	336.57	230.19	238.14	239.33	208.5	152.92	2079	1357	1335	1443	1320	1146	-0.37224	0.166719	0.999982	false	--	--	--	--	--	--	--	--
ENSMUSG00000094433	63.49	49.01	54.07	51.37	53.12	53.85	414	305	320	327	355	426	-0.0190411	0.931098	0.999982	false	--	--	--	--	--	--	--	--
ENSMUSG00000094478	3.24	1.53	2.68	2.65	5.37	1.33	20	9	15	16	34	10	0.40146	0.616807	0.999982	false	--	--	--	--	--	--	--	--
ENSMUSG00000094491	25.64	18.56	26.71	21.33	22.29	13.71	165	114	156	134	147	107	-0.251789	0.465778	0.999982	false	--	--	--	--	--	--	--	--
ENSMUSG00000094502	8.78	9.02	10.4	6.96	11.47	8.6	53	52	57	41	71	63	0.00663082	0.98721	0.999982	false	--	--	--	--	--	--	--	--
ENSMUSG00000094509	4.31	4.34	4.2	6.79	8.89	6.28	26	25	23	40	55	46	0.834497	0.0724759	0.999982	false	--	--	--	--	--	--	--	--
ENSMUSG00000094525	5.74	8.38	8.15	7.42	6.33	7.71	38	53	49	48	43	62	0.00327873	0.993408	0.999982	false	--	--	--	--	--	--	--	--
ENSMUSG00000094546	18.71	14.75	10.58	16.29	13.25	12.56	113	85	58	96	82	92	-0.0200616	0.956208	0.999982	false	--	--	--	--	--	--	--	--
ENSMUSG00000094561	7.95	8.5	8.94	6.45	20.03	3.55	48	49	49	38	124	26	0.3347	0.624176	0.999982	false	--	--	--	--	--	--	--	--
ENSMUSG00000094619	3.06	2.8	3.65	5.09	1.74	2.63	24	21	26	39	14	25	0.0210259	0.972517	0.999982	false	--	--	--	--	--	--	--	--
ENSMUSG00000094652	0.33	0.52	10.95	19.34	1.29	1.09	2	3	60	114	8	8	0.885701	0.519886	0.999982	false	--	--	--	--	--	--	--	--
ENSMUSG00000094689	3.81	3.82	1.82	2.88	5.17	1.36	23	22	10	17	32	10	0.0626403	0.935176	0.999982	false	--	--	--	--	--	--	--	--
ENSMUSG00000094694	102.33	90.05	115.12	129.77	127.79	79.84	618	519	631	765	791	585	0.190342	0.485476	0.999982	false	--	--	--	--	--	--	--	--
ENSMUSG00000094766	4.64	7.56	4.97	6.47	6.16	9.77	36	56	35	49	49	92	0.441644	0.317992	0.999982	false	--	--	--	--	--	--	--	--
ENSMUSG00000094787	30.83	27.14	29.73	38.7	28.28	17.41	200	168	175	245	188	137	-0.00951021	0.978245	0.999982	false	--	--	--	--	--	--	--	--
ENSMUSG00000094797	214.72	208.14	212.97	232.85	252.48	183.2	1282	1186	1154	1357	1545	1327	0.13096	0.532489	0.999982	false	--	--	--	--	--	--	--	--
ENSMUSG00000094828	4.3	3.63	2.9	5.12	7.04	4.92	31	25	19	36	52	43	0.714217	0.147868	0.999982	false	--	--	--	--	--	--	--	--
ENSMUSG00000094872	180.78	166.14	185.4	164.63	210.28	125.39	1098	963	1022	976	1309	924	-0.0257192	0.922546	0.999982	false	--	--	--	--	--	--	--	--
ENSMUSG00000094902	15.74	9.48	9.78	10.64	10.95	7.59	94	54	53	62	67	55	-0.212682	0.614507	0.999982	false	--	--	--	--	--	--	--	--
ENSMUSG00000094930	51.24	40.23	59.15	48.26	58.65	35.17	335	251	351	308	393	279	-0.0227049	0.941612	0.999982	false	--	--	--	--	--	--	--	--
ENSMUSG00000094940	7.95	18.56	11.86	21.88	20.52	7.51	48	107	65	129	127	55	0.440041	0.411887	0.999982	false	--	--	--	--	--	--	--	--
ENSMUSG00000094951	82.49	74.7	82.54	69.33	82.41	59.03	501	433	455	411	513	435	-0.125702	0.597039	0.999982	false	--	--	--	--	--	--	--	--
ENSMUSG00000094966	1.86	2.27	3.53	0.95	0.81	1.79	18	21	31	9	8	21	-1.04706	0.128292	0.999982	false	--	--	--	--	--	--	--	--
ENSMUSG00000094993	3.98	3.86	3.09	3.32	2.88	3.53	27	25	19	22	20	29	-0.117553	0.822561	0.999982	false	--	--	--	--	--	--	--	--
ENSMUSG00000095007	64.99	37.21	50.57	30.89	29.74	34.24	388	212	274	180	182	248	-0.636828	0.0319287	0.999982	false	--	--	--	--	--	--	--	--
ENSMUSG00000095079	141.64	235.36	173.59	128.24	78.51	244.68	6502	10311	7232	5746	3694	13627	-0.241263	0.541034	0.999982	false	--	--	--	--	--	--	--	--
ENSMUSG00000095127	18.97	13.41	17.09	12.34	12.34	14.89	126	85	103	80	84	120	-0.26831	0.400346	0.999982	false	--	--	--	--	--	--	--	--
ENSMUSG00000095130	4.8	4.34	4.2	4.58	5.82	1.77	29	25	23	27	36	13	-0.0732868	0.908937	0.999982	false	--	--	--	--	--	--	--	--
ENSMUSG00000095170	9.9	6.97	5.9	8.32	6.65	7.36	61	41	33	50	42	55	0.0157273	0.970661	0.999982	false	--	--	--	--	--	--	--	--
ENSMUSG00000095200	103.5	107.83	113.88	132.44	77.17	54.94	691	687	690	863	528	445	-0.255859	0.433576	0.999982	false	--	--	--	--	--	--	--	--
ENSMUSG00000095204	33.12	26.89	24.81	35.12	19.39	22.25	200	155	136	207	120	163	-0.106766	0.739908	0.999982	false	--	--	--	--	--	--	--	--
ENSMUSG00000095210	16.61	13.42	13.8	14.27	16.34	11.72	118	91	89	99	119	101	0.00577181	0.985777	0.999982	false	--	--	--	--	--	--	--	--
ENSMUSG00000095285	25.72	21.56	19.92	22.79	20.76	14.1	185	148	130	160	153	123	-0.171122	0.587905	0.999982	false	--	--	--	--	--	--	--	--
ENSMUSG00000095335	40.17	46.87	45.43	39.28	17.37	71.73	264	294	271	252	117	572	-0.005787	0.98995	0.999982	false	--	--	--	--	--	--	--	--
ENSMUSG00000095351	69.34	65.41	50.82	53.24	55.66	68.06	451	406	300	338	371	537	-0.0141723	0.953482	0.999982	false	--	--	--	--	--	--	--	--
ENSMUSG00000095416	10.54	14.36	15.43	17.43	9.55	9.18	70	91	93	113	65	74	-0.115287	0.770423	0.999982	false	--	--	--	--	--	--	--	--
ENSMUSG00000095429	38.53	58.66	33.38	27.66	37.91	32.43	234	340	184	164	236	239	-0.348587	0.284369	0.999982	false	--	--	--	--	--	--	--	--
ENSMUSG00000095442	78.32	79.12	75.17	96.19	88.21	84.07	473	456	412	567	546	616	0.259829	0.137945	0.999982	false	--	--	--	--	--	--	--	--
ENSMUSG00000095497	24.73	42.61	27.76	25.65	16.29	25.27	163	268	166	165	110	202	-0.452809	0.171949	0.999982	false	--	--	--	--	--	--	--	--
ENSMUSG00000095519	30.44	16.03	20.54	46.56	70.63	14.53	209	105	128	312	497	121	1.04411	0.0607149	0.999982	false	--	--	--	--	--	--	--	--
ENSMUSG00000095565	6.93	4.13	4.86	5.16	1.54	4.8	44	25	28	32	10	37	-0.439161	0.484842	0.999982	false	--	--	--	--	--	--	--	--
ENSMUSG00000095571	40.75	51.88	51.71	47.63	43.54	53.46	284	345	327	324	311	452	0.0585116	0.78689	0.999982	false	--	--	--	--	--	--	--	--
ENSMUSG00000095583	33.61	14.23	16.79	23.92	12.92	15.01	203	82	92	141	80	110	-0.285765	0.529004	0.999982	false	--	--	--	--	--	--	--	--
ENSMUSG00000095589	8.68	8.51	8.02	9.33	9.15	7.85	62	58	52	65	67	68	0.115209	0.738734	0.999982	false	--	--	--	--	--	--	--	--
ENSMUSG00000095612	69.61	69.07	63.44	67.53	58.57	33.48	509	482	421	482	439	297	-0.288382	0.346969	0.999982	false	--	--	--	--	--	--	--	--
ENSMUSG00000095630	90.41	75.09	94.41	66.48	73.92	95.81	574	455	544	412	481	738	-0.0816572	0.737512	0.999982	false	--	--	--	--	--	--	--	--
ENSMUSG00000095633	16.23	15.99	16.28	16.13	14.41	12.58	100	94	91	97	91	94	-0.118402	0.687085	0.999982	false	--	--	--	--	--	--	--	--
ENSMUSG00000095642	37.29	38	40.61	22.38	53.58	37.7	256	249	253	150	377	314	0.0487273	0.897528	0.999982	false	--	--	--	--	--	--	--	--
ENSMUSG00000095668	135.61	91.35	160.1	163.74	18.9	79.84	28	18	30	33	4	20	-0.546951	0.49867	0.999982	false	--	--	--	--	--	--	--	--
ENSMUSG00000095682	18.94	17.64	13.38	17.25	10.43	17.75	117	104	75	104	66	133	-0.0948147	0.78775	0.999982	false	--	--	--	--	--	--	--	--
ENSMUSG00000095700	5.24	4.36	2.38	4.26	1.8	3.3	34	27	14	27	12	26	-0.322448	0.612286	0.999982	false	--	--	--	--	--	--	--	--
ENSMUSG00000095737	54.83	20.7	22.5	59.54	32.77	26.73	333	120	124	353	204	197	0.311227	0.520396	0.999982	false	--	--	--	--	--	--	--	--
ENSMUSG00000095753	90.58	82.14	82.19	76.42	69.84	88.37	572	495	471	471	452	677	-0.0674509	0.727089	0.999982	false	--	--	--	--	--	--	--	--
ENSMUSG00000095761	6.62	6.59	5.66	10.18	5.65	6.55	40	38	31	60	35	48	0.284963	0.520812	0.999982	false	--	--	--	--	--	--	--	--
ENSMUSG00000095771	92.71	79.6	87.18	70.55	97.08	92.3	587	481	501	436	630	709	0.064331	0.789198	0.999982	false	--	--	--	--	--	--	--	--
ENSMUSG00000095794	158.48	176.07	163.75	132.67	122.14	132.66	1028	1090	964	840	812	1044	-0.309	0.0419036	0.999982	false	--	--	--	--	--	--	--	--
ENSMUSG00000095862	2.2	2.83	2.79	5.19	8.9	3.76	13	16	15	30	54	27	1.26317	0.0415266	0.999982	up	--	--	--	--	--	--	--	--
ENSMUSG00000095863	27.32	26.2	22.26	31.72	34.25	36.17	165	151	122	187	212	265	0.486469	0.0516168	0.999982	false	--	--	--	--	--	--	--	--
ENSMUSG00000095866	4.65	16.36	7.5	7.49	7.94	8.21	28	94	41	44	49	60	-0.206022	0.710178	0.999982	false	--	--	--	--	--	--	--	--
ENSMUSG00000095923	12.75	14.75	16.97	18.15	44.1	9.14	77	85	93	107	273	67	0.771659	0.185673	0.999982	false	--	--	--	--	--	--	--	--
ENSMUSG00000095958	1.71	3.86	4.78	3.64	1.67	3.47	13	28	33	27	13	32	-0.19025	0.771142	0.999982	false	--	--	--	--	--	--	--	--
ENSMUSG00000095981	90.66	98.05	87.05	84.42	96.51	79.66	560	578	488	509	611	597	-0.0222457	0.913615	0.999982	false	--	--	--	--	--	--	--	--
ENSMUSG00000096108	26.85	31.84	14.72	24.54	17.34	50.3	213	241	106	190	141	484	0.373489	0.425921	0.999982	false	--	--	--	--	--	--	--	--
ENSMUSG00000096150	14.24	8.5	12.41	8.65	15.19	2.32	86	49	68	51	94	17	-0.353034	0.601069	0.999982	false	--	--	--	--	--	--	--	--
ENSMUSG00000096326	6.34	7.13	7.83	9.5	1.06	2.93	41	44	46	60	7	23	-0.649724	0.387987	0.999982	false	--	--	--	--	--	--	--	--
ENSMUSG00000096336	439.43	324.59	328	251.17	137.45	202.56	2979	2100	2018	1662	955	1666	-0.847698	0.00127217	0.721011	false	--	--	--	--	--	--	--	--
ENSMUSG00000096355	0.5	1.39	1.46	2.71	3.39	3.14	3	8	8	16	21	23	1.53868	0.0497748	0.999982	up	--	--	--	--	--	--	--	--
ENSMUSG00000096422	119.28	91.88	88.95	73.65	107.9	73.23	823	605	557	496	763	613	-0.172201	0.54523	0.999982	false	--	--	--	--	--	--	--	--
ENSMUSG00000096459	93.88	54.13	56.74	60.22	64.14	44.36	567	312	311	355	397	325	-0.226147	0.487493	0.999982	false	--	--	--	--	--	--	--	--
ENSMUSG00000096461	4.77	4.49	3.45	2.02	0.64	3.66	29	26	19	12	4	27	-0.960927	0.206737	0.999982	false	--	--	--	--	--	--	--	--
ENSMUSG00000096464	101.21	72.14	97.51	88.81	106.97	69.68	613	417	536	525	664	512	0.0308227	0.91254	0.999982	false	--	--	--	--	--	--	--	--
ENSMUSG00000096490	84.58	60.02	79.36	70.35	76.48	41.83	505	342	430	410	468	303	-0.189859	0.553888	0.999982	false	--	--	--	--	--	--	--	--
ENSMUSG00000096498	45.41	34.13	36.02	47.14	34.26	19.86	375	269	270	380	290	199	-0.145466	0.683958	0.999982	false	--	--	--	--	--	--	--	--
ENSMUSG00000096499	31.93	31.91	25.13	26.53	24.55	17.34	217	207	155	176	171	143	-0.327139	0.267757	0.999982	false	--	--	--	--	--	--	--	--
ENSMUSG00000096515	27	17.42	22.86	20.41	19.6	25.38	164	101	126	121	122	187	0.0103561	0.973588	0.999982	false	--	--	--	--	--	--	--	--
ENSMUSG00000096580	4.17	3.36	5.31	3.13	2.98	3.18	26	20	30	19	19	24	-0.414312	0.445338	0.999982	false	--	--	--	--	--	--	--	--
ENSMUSG00000096594	66.29	64.03	54	58.58	63.6	63.7	422	389	312	364	415	492	0.0684467	0.746341	0.999982	false	--	--	--	--	--	--	--	--
ENSMUSG00000096632	65.86	61.42	69.3	91.09	135.42	60.25	400	356	382	540	843	444	0.614343	0.0759839	0.999982	false	--	--	--	--	--	--	--	--
ENSMUSG00000096638	204.06	175.97	176.02	189.98	166.52	152.05	1271	1046	995	1155	1063	1149	-0.0777944	0.674519	0.999982	false	--	--	--	--	--	--	--	--
ENSMUSG00000096649	1.66	1.21	3.83	4.58	1.94	0.68	10	7	21	27	12	5	0.134644	0.887068	0.999982	false	--	--	--	--	--	--	--	--
ENSMUSG00000096670	70.57	70.82	80.69	82	76.63	49.41	425	407	441	482	473	361	-0.0390711	0.884772	0.999982	false	--	--	--	--	--	--	--	--
ENSMUSG00000096672	9.44	5.03	6.93	11.37	6.46	24.02	57	29	38	67	40	176	1.00668	0.0810249	0.999982	false	--	--	--	--	--	--	--	--
ENSMUSG00000096678	5.15	3.24	2.92	3.47	1.87	2.43	35	21	18	23	13	20	-0.509044	0.401153	0.999982	false	--	--	--	--	--	--	--	--
ENSMUSG00000096715	78.62	85.77	78.09	82.53	55.76	102.73	487	507	439	499	354	772	0.0374626	0.886019	0.999982	false	--	--	--	--	--	--	--	--
ENSMUSG00000096805	32.12	29.67	24.27	28.84	57.19	20.47	194	171	133	170	354	150	0.383991	0.389155	0.999982	false	--	--	--	--	--	--	--	--
ENSMUSG00000096833	12.88	13.02	13.69	17.75	25.73	33.75	84	81	81	113	172	267	1.02735	0.00374092	0.999982	up	--	--	--	--	--	--	--	--
ENSMUSG00000096844	21.27	16.85	18.27	14.07	22.39	19.6	127	96	99	82	137	142	0.0558779	0.871253	0.999982	false	--	--	--	--	--	--	--	--
ENSMUSG00000096908	3.18	1.97	5.1	6.67	0.71	2.5	22	13	32	45	5	21	-0.0432237	0.960141	0.999982	false	--	--	--	--	--	--	--	--
ENSMUSG00000098814	80.85	42.28	43.4	55.61	79.67	74.17	505	252	246	339	510	562	0.388714	0.273712	0.999982	false	--	--	--	--	--	--	--	--
ENSMUSG00000102301	5.83	4.75	9.63	5.47	2.05	2.67	36	28	54	33	13	20	-0.955603	0.115123	0.999982	false	--	--	--	--	--	--	--	--
ENSMUSG00000102364	21.92	11.06	13.24	11.31	13.78	10.3	135	65	74	68	87	77	-0.330718	0.428391	0.999982	false	--	--	--	--	--	--	--	--
ENSMUSG00000102888	1.49	4.86	3.65	9.84	3.39	2.05	9	28	20	58	21	15	0.644269	0.418598	0.999982	false	--	--	--	--	--	--	--	--
ENSMUSG00000103254	15.73	17.87	18.79	15.78	17.93	12.97	95	103	103	93	111	95	-0.107633	0.73262	0.999982	false	--	--	--	--	--	--	--	--
ENSMUSG00000104213	615.14	709.06	757.88	917.06	1253.99	610.66	20110	22122	22486	29263	42016	24220	0.487039	0.107676	0.999982	false	--	--	--	--	--	--	--	--
ENSMUSG00000104452	22.4	19.05	13.59	28.94	27.56	15.52	138	112	76	174	174	116	0.439277	0.256482	0.999982	false	--	--	--	--	--	--	--	--
ENSMUSG00000104620	3.28	2.71	2.85	3.89	3.7	2.84	19	15	15	22	22	20	0.289069	0.62227	0.999982	false	--	--	--	--	--	--	--	--
ENSMUSG00000104769	7.01	4	3.68	3.26	1.86	2.76	44	24	21	20	12	21	-0.861741	0.151253	0.999982	false	--	--	--	--	--	--	--	--
ENSMUSG00000104876	3.38	3.62	4.62	4.53	4.68	3.09	225	230	279	294	319	249	0.138908	0.630532	0.999982	false	--	--	--	--	--	--	--	--
ENSMUSG00000105231	26	22.44	32.02	31.34	10.45	17.65	17	14	19	20	7	14	-0.406744	0.570157	0.999982	false	--	--	--	--	--	--	--	--
ENSMUSG00000105547	101.06	66.69	70.41	67.97	60.47	185.15	786	495	497	516	482	1747	0.441443	0.32015	0.999982	false	--	--	--	--	--	--	--	--
ENSMUSG00000105606	48.95	49.83	38.7	49.83	45.03	64.43	315	306	226	313	297	503	0.264249	0.292202	0.999982	false	--	--	--	--	--	--	--	--
ENSMUSG00000105906	322.85	276.86	315.4	311.49	366.09	235.52	2522	2064	2236	2375	2931	2232	0.0577285	0.811814	0.999982	false	--	--	--	--	--	--	--	--
ENSMUSG00000106405	74.94	83.34	121.34	101.85	43.28	46.64	49	52	72	65	29	37	-0.509366	0.310035	0.999982	false	--	--	--	--	--	--	--	--
ENSMUSG00000106668	315.06	137.82	293.23	173.93	214.89	112.2	206	86	174	111	144	89	-0.516269	0.250165	0.999982	false	--	--	--	--	--	--	--	--
gene:ENSMUSG00000000001	48.12	51.77	55.05	53.3	62.63	48.8	2701	2773	2804	2920	3603	3323	0.14996	0.446499	0.999982	false	3	108014596	108053462	-	Gnai3	guanine nucleotide binding protein (G protein)%2C alpha inhibiting 3 [Source:MGI Symbol%3BAcc:MGI:95773]	K04630 guanine nucleotide-binding protein G(i) subunit alpha | (RefSeq) Gnai3, AI158965, AW537698, Galphai3, Gnai-3; guanine nucleotide binding protein (G protein), alpha inhibiting 3 (A)	ko04015: Rap1 signaling pathway; ko04022: cGMP-PKG signaling pathway; ko04024: cAMP signaling pathway; ko04062: Chemokine signaling pathway; ko04071: Sphingolipid signaling pathway; ko04261: Adrenergic signaling in cardiomyocytes; ko04360: Axon guidance; ko04371: Apelin signaling pathway; ko04540: Gap junction; ko04611: Platelet activation; ko04670: Leukocyte transendothelial migration; ko04713: …	guanine nucleotide binding protein, alpha inhibiting 3, isoform CRA_a, partial [Mus musculus]	RecName: Full=Guanine nucleotide-binding protein G(i) subunit alpha-1; AltName: Full=Adenylate cyclase-inhibiting G alpha protein;	SubName: Full=Uncharacterized protein {ECO:0000313|Ensembl:ENSANAP00000003554};	G-protein alpha subunit (small G protein superfamily)	GO:0099738,cell cortex region; GO:0005813,centrosome; GO:0005737,cytoplasm; GO:0005834,heterotrimeric G-protein complex; GO:0030496,midbody; GO:0005730,nucleolus; GO:0005886,plasma membrane; GO:0031683,G-protein beta/gamma-subunit complex binding; GO:0001664,G protein-coupled receptor binding; GO:0031821,G protein-coupled serotonin receptor binding; GO:0019003,GDP binding; GO:0005525,GTP binding;…	PF00503.20:G-protein alpha subunit
gene:ENSMUSG00000000028	9.2	7.64	6.41	7.07	4.64	5.96	555	440	351	416	287	436	-0.354153	0.16299	0.999982	false	16	18599197	18630737	-	Cdc45	cell division cycle 45 [Source:MGI Symbol%3BAcc:MGI:1338073]	K06628 cell division control protein 45 | (RefSeq) Cdc45, Cdc45l; cell division cycle 45 (A)	ko04110: Cell cycle	CDC45L [Mus musculus]	--	SubName: Full=cell division control protein 45 homolog isoform X1 {ECO:0000313|RefSeq:XP_008057873.1};	CDC45 (cell division cycle 45)-like protein	GO:0051301,cell division; GO:0006270,DNA replication initiation	PF02724.14:CDC45-like protein
gene:ENSMUSG00000000037	0.36	0.42	0.29	0.47	0.45	0.13	40	44	29	50	51	17	0.015747	0.979666	0.999982	false	X	159865521	160041209	+	Scml2	Scm polycomb group protein like 2 [Source:MGI Symbol%3BAcc:MGI:1340042]	K11465 sex comb on midleg-like protein 2 | (RefSeq) Scml2, 4932420G07Rik; Scm polycomb group protein like 2 (A)	--	PREDICTED: sex comb on midleg-like protein 2 isoform X1 [Mus musculus]	RecName: Full=Lethal(3)malignant brain tumor-like protein 2; Short=L(3)mbt-like protein 2;	SubName: Full=Uncharacterized protein {ECO:0000313|Ensembl:ENSSSCP00000029671};	Polycomb group protein SCM/L(3)MBT (tumor-supressor in Drosophila and humans)	GO:0005634,nucleus; GO:0035064,methylated histone binding; GO:0008270,zinc ion binding; GO:0006325,chromatin organization; GO:0006355,regulation of transcription, DNA-templated; GO:0006351,transcription, DNA-templated	PF02820.18:mbt repeat
gene:ENSMUSG00000000056	23.9	25.51	23.72	23.12	16.97	19.98	1976	2013	1780	1866	1438	2004	-0.235975	0.148771	0.999982	false	11	121128079	121146682	+	Narf	nuclear prelamin A recognition factor [Source:MGI Symbol%3BAcc:MGI:1914858]	--	--	nuclear prelamin A recognition factor [Mus musculus]	RecName: Full=Cytosolic iron-sulfur assembly component 3 {ECO:0000305}; AltName: Full=Cytosolic Fe-S cluster assembly factor NARFL; AltName: Full=Iron-only hydrogenase-like protein 1; Short=IOP1; AltName: Full=Nuclear prelamin A recognition factor-like protein;	SubName: Full=nuclear prelamin A recognition factor isoform X1 {ECO:0000313|RefSeq:XP_008050311.1};	Nuclear architecture related protein	GO:0097361,CIA complex; GO:0051539,4 iron, 4 sulfur cluster binding; GO:0046872,metal ion binding; GO:0016226,iron-sulfur cluster assembly	PF02906.14:Iron only hydrogenase large subunit, C-terminal domain
gene:ENSMUSG00000000078	82.04	77.07	78.43	63.06	100.18	83.06	6198	5557	5378	4650	7757	7613	0.118934	0.630256	0.999982	false	13	5911481	5920393	+	Klf6	Kruppel-like factor 6 [Source:MGI Symbol%3BAcc:MGI:1346318]	K09207 krueppel-like factor 6/7 | (RefSeq) Klf6, AI448727, BCD1, C86813, CPBP, Copeb, FM2, FM6, Ierepo1, Ierepo3, R75280, Zf9; Kruppel-like factor 6 (A)	--	Krueppel-like factor 6 [Mus musculus]	RecName: Full=Krueppel-like factor 9; AltName: Full=Basic transcription element-binding protein 1; Short=BTE-binding protein 1; AltName: Full=GC-box-binding protein 1; AltName: Full=Transcription factor BTEB1;	SubName: Full=Krueppel-like factor 6 {ECO:0000313|EMBL:ELW71641.1};	FOG: Zn-finger	GO:0005634,nucleus; GO:0003677,DNA binding; GO:0046872,metal ion binding; GO:0071387,cellular response to cortisol stimulus; GO:0010839,negative regulation of keratinocyte proliferation; GO:0006355,regulation of transcription, DNA-templated; GO:0048511,rhythmic process; GO:0006351,transcription, DNA-templated	PF00096.26:Zinc finger, C2H2 type
gene:ENSMUSG00000000085	5.67	5.47	4.81	5.18	3.95	4.72	754	695	581	673	539	761	-0.156165	0.403089	0.999982	false	4	120262478	120387383	+	Scmh1	sex comb on midleg homolog 1 [Source:MGI Symbol%3BAcc:MGI:1352762]	K11461 polycomb protein SCMH1 | (RefSeq) Scmh1, AI315320, AI851618, Scml1, Scml3; sex comb on midleg homolog 1 (A)	--	polycomb protein SCMH1 isoform 2 [Mus musculus]	RecName: Full=Lethal(3)malignant brain tumor-like protein 2; Short=L(3)mbt-like protein 2;	SubName: Full=Polycomb protein SCMH1 {ECO:0000313|EMBL:EPQ07648.1};	Polycomb group protein SCM/L(3)MBT (tumor-supressor in Drosophila and humans)	GO:0005634,nucleus; GO:0035064,methylated histone binding; GO:0008270,zinc ion binding; GO:0006325,chromatin organization; GO:0006355,regulation of transcription, DNA-templated; GO:0006351,transcription, DNA-templated	PF02820.18:mbt repeat
gene:ENSMUSG00000000088	24.43	17.36	17.4	16.92	10.04	20.36	883	599	571	597	372	893	-0.283506	0.359418	0.999982	false	9	57428557	57439709	+	Cox5a	cytochrome c oxidase subunit 5A [Source:MGI Symbol%3BAcc:MGI:88474]	K02264 cytochrome c oxidase subunit 5a | (RefSeq) Cox5a, AA959768, CcOX; cytochrome c oxidase subunit Va (A)	ko00190: Oxidative phosphorylation; ko04260: Cardiac muscle contraction; ko04714: Thermogenesis; ko04932: Non-alcoholic fatty liver disease; ko05010: Alzheimer disease; ko05012: Parkinson disease; ko05014: Amyotrophic lateral sclerosis; ko05016: Huntington disease; ko05020: Prion disease	cytochrome c oxidase subunit 5A, mitochondrial precursor [Mus musculus]	RecName: Full=Cytochrome c oxidase subunit 5A, mitochondrial; AltName: Full=Cytochrome c oxidase polypeptide Va; Flags: Precursor;	SubName: Full=Uncharacterized protein {ECO:0000313|Ensembl:ENSCAFP00000040054};	Cytochrome c oxidase, subunit Va/COX6	GO:0005743,mitochondrial inner membrane; GO:0004129,cytochrome-c oxidase activity; GO:0046872,metal ion binding	PF02284.16:Cytochrome c oxidase subunit Va
gene:ENSMUSG00000000127	0.63	0.78	0.47	0.89	0.69	0.67	51	60	34	70	57	65	0.304933	0.448078	0.999982	false	17	64170057	64446491	+	Fer	fer (fms/fps related) protein kinase [Source:MGI Symbol%3BAcc:MGI:105917]	K08889 tyrosine-protein kinase Fer [EC:2.7.10.2] | (RefSeq) Fer, AV082135, C330004K01Rik, Fert, Fert2; fer (fms/fps related) protein kinase (A)	ko04520: Adherens junction	tyrosine-protein kinase Fer isoform a [Mus musculus]	RecName: Full=Tyrosine-protein kinase Fer; EC=2.7.10.2; AltName: Full=Proto-oncogene c-Fer; AltName: Full=p94-Fer;	RecName: Full=Tyrosine-protein kinase {ECO:0000256|PIRNR:PIRNR000632}; EC=2.7.10.2 {ECO:0000256|PIRNR:PIRNR000632};	Protein tyrosine kinase	GO:0005938,cell cortex; GO:0030054,cell junction; GO:0042995,cell projection; GO:0005856,cytoskeleton; GO:0031234,extrinsic component of cytoplasmic side of plasma membrane; GO:0005634,nucleus; GO:0005524,ATP binding; GO:0005154,epidermal growth factor receptor binding; GO:0008289,lipid binding; GO:0004715,non-membrane spanning protein tyrosine kinase activity; GO:0005102,signaling receptor bindi…	PF07714.17:Protein tyrosine kinase
gene:ENSMUSG00000000131	13.94	15.36	14.75	13.9	14.22	14.14	4058	4268	3897	3951	4243	4996	-0.00275899	0.984773	0.999982	false	7	125700887	125799673	-	Xpo6	exportin 6 [Source:MGI Symbol%3BAcc:MGI:2429950]	--	--	exportin-6 isoform 1 [Mus musculus]	--	SubName: Full=Uncharacterized protein {ECO:0000313|Ensembl:ENSPCOP00000012612};	Nuclear transport receptor CRM1/MSN5 (importin beta superfamily)	GO:0005829,cytosol; GO:0005730,nucleolus; GO:0005886,plasma membrane; GO:0032991,protein-containing complex; GO:0005049,nuclear export signal receptor activity; GO:0008565,protein transporter activity; GO:0008536,Ran GTPase binding; GO:0006611,protein export from nucleus	PF08389.12:Exportin 1-like protein
gene:ENSMUSG00000000134	4.5	4.27	4.64	4.41	2.94	5.08	717	650	671	686	480	982	-0.064852	0.787314	0.999982	false	X	7628799	7641441	+	Tfe3	transcription factor E3 [Source:MGI Symbol%3BAcc:MGI:98511]	K09105 transcription factor E3 | (RefSeq) Tfe3, F830016E06Rik, Tcfe3, Tfe-3, bHLHe33; transcription factor E3 (A)	ko04137: Mitophagy - animal; ko05202: Transcriptional misregulation in cancer; ko05211: Renal cell carcinoma	unnamed protein product [Mus musculus]	RecName: Full=Transcription factor E3;	SubName: Full=transcription factor E3 isoform X2 {ECO:0000313|RefSeq:XP_024625053.1};	Helix loop helix transcription factor EB	GO:0005737,cytoplasm; GO:0005829,cytosol; GO:0005654,nucleoplasm; GO:0005634,nucleus; GO:0003700,DNA-binding transcription factor activity; GO:0046983,protein dimerization activity; GO:0000978,RNA polymerase II proximal promoter sequence-specific DNA binding; GO:0044212,transcription regulatory region DNA binding; GO:0001077,proximal promoter DNA-binding transcription activator activity, RNA poly…	PF15951.5:MITF/TFEB/TFEC/TFE3 N-terminus
gene:ENSMUSG00000000142	2.54	2.61	2.9	2.31	2.12	4.67	241	236	249	214	206	537	0.230099	0.521483	0.999982	false	11	108811175	108841609	+	Axin2	axin 2 [Source:MGI Symbol%3BAcc:MGI:1270862]	K04385 axin 2 | (RefSeq) Axin2, Axi1, Axil, Conductin; axin 2 (A)	ko04310: Wnt signaling pathway; ko04390: Hippo signaling pathway; ko04550: Signaling pathways regulating pluripotency of stem cells; ko04934: Cushing syndrome; ko05010: Alzheimer disease; ko05165: Human papillomavirus infection; ko05200: Pathways in cancer; ko05210: Colorectal cancer; ko05213: Endometrial cancer; ko05217: Basal cell carcinoma; ko05224: Breast cancer; ko05225: Hepatocellular carci…	axin-2 [Mus musculus]	RecName: Full=Regulator of G-protein signaling 2; Short=RGS2;	SubName: Full=Axin 2 {ECO:0000313|Ensembl:ENSECAP00000015845};	G protein signaling regulators	GO:0005737,cytoplasm; GO:0009898,cytoplasmic side of plasma membrane; GO:0005829,cytosol; GO:0005730,nucleolus; GO:0005634,nucleus; GO:0005886,plasma membrane; GO:0001965,G-protein alpha-subunit binding; GO:0005096,GTPase activator activity; GO:0050873,brown fat cell differentiation; GO:0007049,cell cycle; GO:0140194,negative regulation of adenylate cyclase-inhibiting adrenergic receptor signalin…	PF00778.17:DIX domain
gene:ENSMUSG00000000148	5.58	5.41	5.18	5.08	1.94	6.45	593	549	500	527	211	832	-0.230067	0.561276	0.999982	false	5	140690766	140705134	+	Brat1	BRCA1-associated ATM activator 1 [Source:MGI Symbol%3BAcc:MGI:1891679]	K23112 BRCA1-associated ATM activator 1 | (RefSeq) Brat1, AA881470, Baat1; BRCA1-associated ATM activator 1 (A)	--	BRCA1-associated ATM activator 1 isoform 3 [Mus musculus]	RecName: Full=BRCA1-associated ATM activator 1; AltName: Full=BRCA1-associated protein required for ATM activation protein 1;	SubName: Full=Uncharacterized protein {ECO:0000313|Ensembl:ENSMNEP00000015042};	--	GO:0005737,cytoplasm; GO:0005654,nucleoplasm; GO:0005634,nucleus; GO:0006915,apoptotic process; GO:0016477,cell migration; GO:0008283,cell proliferation; GO:0006974,cellular response to DNA damage stimulus; GO:0006006,glucose metabolic process; GO:0051646,mitochondrion localization; GO:0030307,positive regulation of cell growth; GO:0001934,positive regulation of protein phosphorylation; GO:001021…	PF02985.22:HEAT repeat
gene:ENSMUSG00000000149	17.3	14.17	12.35	11.89	8.12	15.31	1017	795	659	682	489	1092	-0.268274	0.344804	0.999982	false	5	140744163	140816186	-	Gna12	guanine nucleotide binding protein%2C alpha 12 [Source:MGI Symbol%3BAcc:MGI:95767]	K04346 guanine nucleotide-binding protein subunit alpha-12 | (RefSeq) Gna12, AI414047, AI504261, Galpha12; guanine nucleotide binding protein, alpha 12 (A)	ko04010: MAPK signaling pathway; ko04022: cGMP-PKG signaling pathway; ko04071: Sphingolipid signaling pathway; ko04072: Phospholipase D signaling pathway; ko04270: Vascular smooth muscle contraction; ko04730: Long-term depression; ko04810: Regulation of actin cytoskeleton; ko04928: Parathyroid hormone synthesis, secretion and action; ko05163: Human cytomegalovirus infection; ko05200: Pathways in …	guanine nucleotide-binding protein subunit alpha-12 [Mus musculus]	RecName: Full=Guanine nucleotide-binding protein G(q) subunit alpha; AltName: Full=Guanine nucleotide-binding protein alpha-q;	SubName: Full=G protein subunit alpha 12 {ECO:0000313|Ensembl:ENSECAP00000017614};	G-protein alpha subunit (small G protein superfamily)	GO:0044297,cell body; GO:0030425,dendrite; GO:0005834,heterotrimeric G-protein complex; GO:0016020,membrane; GO:0031965,nuclear membrane; GO:0001750,photoreceptor outer segment; GO:0031683,G-protein beta/gamma-subunit complex binding; GO:0005525,GTP binding; GO:0005096,GTPase activator activity; GO:0003924,GTPase activity; GO:0046872,metal ion binding; GO:0031826,type 2A serotonin receptor bindin…	PF00503.20:G-protein alpha subunit
gene:ENSMUSG00000000168	9.55	9.58	9.88	9.38	7.64	9.42	803	769	754	770	658	961	-0.0837008	0.609941	0.999982	false	9	50545933	50571080	-	Dlat	dihydrolipoamide S-acetyltransferase (E2 component of pyruvate dehydrogenase complex) [Source:MGI Symbol%3BAcc:MGI:2385311]	K00627 pyruvate dehydrogenase E2 component (dihydrolipoamide acetyltransferase) [EC:2.3.1.12] | (RefSeq) Dlat, 6332404G05Rik, DLTA, PDC-E2; dihydrolipoamide S-acetyltransferase (E2 component of pyruvate dehydrogenase complex) (A)	ko00010: Glycolysis / Gluconeogenesis; ko00020: Citrate cycle (TCA cycle); ko00620: Pyruvate metabolism; ko01200: Carbon metabolism	dihydrolipoyllysine-residue acetyltransferase component of pyruvate dehydrogenase complex, mitochondrial [Mus musculus]	RecName: Full=Pyruvate dehydrogenase protein X component; AltName: Full=Dihydrolipoamide dehydrogenase-binding protein of pyruvate dehydrogenase complex; AltName: Full=E3-binding protein; Short=E3BP; AltName: Full=proX; Flags: Precursor;	RecName: Full=Acetyltransferase component of pyruvate dehydrogenase complex {ECO:0000256|RuleBase:RU361137}; EC=2.3.1.12 {ECO:0000256|RuleBase:RU361137};	Dihydrolipoamide acetyltransferase	GO:0005759,mitochondrial matrix; GO:0045254,pyruvate dehydrogenase complex; GO:0034604,pyruvate dehydrogenase (NAD+) activity; GO:0016746,transferase activity, transferring acyl groups	PF00198.23:2-oxoacid dehydrogenases acyltransferase (catalytic domain)
gene:ENSMUSG00000000171	47.87	36.76	36.26	38.84	25.43	50.75	1014	743	697	803	552	1304	-0.0298953	0.918452	0.999982	false	9	50507657	50515112	-	Sdhd	succinate dehydrogenase complex%2C subunit D%2C integral membrane protein [Source:MGI Symbol%3BAcc:MGI:1914175]	K00237 succinate dehydrogenase (ubiquinone) membrane anchor subunit | (RefSeq) Sdhd, 3110001M13Rik, AVLL5809, C78570, PRO19626; succinate dehydrogenase complex, subunit D, integral membrane protein (A)	ko00020: Citrate cycle (TCA cycle); ko00190: Oxidative phosphorylation; ko01200: Carbon metabolism; ko04714: Thermogenesis; ko04932: Non-alcoholic fatty liver disease; ko05010: Alzheimer disease; ko05012: Parkinson disease; ko05014: Amyotrophic lateral sclerosis; ko05016: Huntington disease; ko05020: Prion disease	succinate dehydrogenase [ubiquinone]	RecName: Full=Succinate dehydrogenase [ubiquinone] cytochrome b small subunit, mitochondrial; Short=CybS; AltName: Full=CII-4; AltName: Full=QPs3; AltName: Full=Succinate dehydrogenase complex subunit D; AltName: Full=Succinate-ubiquinone reductase membrane anchor subunit; Flags: Precursor;	SubName: Full=Succinate dehydrogenase {ECO:0000313|EMBL:VFV27133.1};	Succinate dehydrogenase membrane anchor subunit and related proteins	GO:0016021,integral component of membrane; GO:0005743,mitochondrial inner membrane; GO:0005749,mitochondrial respiratory chain complex II, succinate dehydrogenase complex (ubiquinone); GO:0020037,heme binding; GO:0046872,metal ion binding; GO:0048039,ubiquinone binding; GO:0006121,mitochondrial electron transport, succinate to ubiquinone; GO:0006099,tricarboxylic acid cycle	PF05328.12:CybS, succinate dehydrogenase cytochrome B small subunit
gene:ENSMUSG00000000184	16.84	19.38	19.69	18.96	20.18	21.72	2727	2995	2893	2996	3349	4267	0.180188	0.280396	0.999982	false	6	127102125	127129156	-	Ccnd2	cyclin D2 [Source:MGI Symbol%3BAcc:MGI:88314]	K10151 G1/S-specific cyclin-D2 | (RefSeq) Ccnd2, 2600016F06Rik, AI256817, BF642806, C86853, Vin-1, Vin1, cD2; cyclin D2 (A)	ko04068: FoxO signaling pathway; ko04110: Cell cycle; ko04115: p53 signaling pathway; ko04151: PI3K-Akt signaling pathway; ko04218: Cellular senescence; ko04310: Wnt signaling pathway; ko04340: Hedgehog signaling pathway; ko04390: Hippo signaling pathway; ko04510: Focal adhesion; ko04630: JAK-STAT signaling pathway; ko04917: Prolactin signaling pathway; ko05162: Measles; ko05165: Human papillomav…	G1/S-specific cyclin-D2 [Mus musculus]	RecName: Full=G1/S-specific cyclin-D2;	SubName: Full=Uncharacterized protein {ECO:0000313|Ensembl:ENSOCUP00000013388};	G1/S-specific cyclin D	GO:0000785,chromatin; GO:0097129,cyclin D2-CDK4 complex; GO:0005829,cytosol; GO:0031965,nuclear membrane; GO:0005730,nucleolus; GO:0005654,nucleoplasm; GO:0019901,protein kinase binding; GO:0008344,adult locomotory behavior; GO:0007049,cell cycle; GO:0051301,cell division; GO:0071481,cellular response to X-ray; GO:0007616,long-term memory; GO:0043066,negative regulation of apoptotic process; GO:0…	PF00134.23:Cyclin, N-terminal domain
gene:ENSMUSG00000000194	4.43	4.73	4.63	4.44	4.05	4.68	972	992	922	951	912	1247	-0.0124598	0.935028	0.999982	false	2	31042328	31108787	+	Gpr107	G protein-coupled receptor 107 [Source:MGI Symbol%3BAcc:MGI:2139054]	--	--	protein GPR107 precursor [Mus musculus]	RecName: Full=Protein GPR108; Flags: Precursor;	SubName: Full=protein GPR107 isoform X1 {ECO:0000313|RefSeq:XP_022434160.1};	G protein-coupled seven transmembrane receptor	GO:0016021,integral component of membrane	PF06814.13:Lung seven transmembrane receptor
gene:ENSMUSG00000000204	5.19	17.68	18.38	18.75	7.7	17.39	354	1151	1138	1248	538	1439	0.129446	0.788555	0.999982	false	11	83066012	83081042	+	Slfn4	schlafen 4 [Source:MGI Symbol%3BAcc:MGI:1329010]	--	--	schlafen 4 [Mus musculus]	RecName: Full=Schlafen family member 12-like;	SubName: Full=Uncharacterized protein {ECO:0000313|Ensembl:ENSCATP00000028656};	--	GO:0016021,integral component of membrane; GO:0005524,ATP binding	PF04326.14:Putative DNA-binding domain
gene:ENSMUSG00000000223	0.15	0.18	0.16	0.12	0.06	0.06	22	25	21	17	9	11	-0.980727	0.124335	0.999982	false	X	133305300	133357322	+	Drp2	dystrophin related protein 2 [Source:MGI Symbol%3BAcc:MGI:107432]	K10366 dystrophin | (RefSeq) Dmd, DXSmh7, DXSmh9, Dp427, Dp71, dys, mdx, pke; dystrophin, muscular dystrophy (A)	ko05410: Hypertrophic cardiomyopathy; ko05412: Arrhythmogenic right ventricular cardiomyopathy; ko05414: Dilated cardiomyopathy; ko05416: Viral myocarditis	PREDICTED: dystrophin-related protein 2 isoform X2 [Mus musculus]	RecName: Full=Dystrophin;	SubName: Full=Uncharacterized protein {ECO:0000313|Ensembl:ENSPCOP00000026542};	Dystrophin-like protein	GO:0030054,cell junction; GO:0005737,cytoplasm; GO:0005856,cytoskeleton; GO:0045211,postsynaptic membrane; GO:0042383,sarcolemma; GO:0003779,actin binding; GO:0002162,dystroglycan binding; GO:0008270,zinc ion binding	PF09068.11:EF hand
gene:ENSMUSG00000000244	12.73	13.13	13.51	14.56	4.9	15.58	1365	1344	1315	1524	539	2027	-0.136347	0.721996	0.999982	false	7	142558783	142573381	+	Tspan32	tetraspanin 32 [Source:MGI Symbol%3BAcc:MGI:1350360]	K17359 tetraspanin-32 | (RefSeq) Tspan32, AW208513, Art-1, BB235973, D7Wsu37e, Phemx, Tssc6; tetraspanin 32 (A)	--	tetraspanin-32 isoform a [Mus musculus]	--	SubName: Full=Uncharacterized protein {ECO:0000313|Ensembl:ENSCSAP00000005981};	--	GO:0009986,cell surface; GO:0070442,integrin alphaIIb-beta3 complex; GO:0007010,cytoskeleton organization; GO:0042832,defense response to protozoan; GO:0007229,integrin-mediated signaling pathway; GO:0008285,negative regulation of cell proliferation; GO:0030886,negative regulation of myeloid dendritic cell activation; GO:0070527,platelet aggregation; GO:0050688,regulation of defense response to v…	PF00335.20:Tetraspanin family
gene:ENSMUSG00000000248	0.33	0.75	0.74	0.88	0.78	0.32	16	35	33	42	39	19	0.17733	0.781299	0.999982	false	6	128911344	128961670	+	Clec2g	C-type lectin domain family 2%2C member g [Source:MGI Symbol%3BAcc:MGI:1918059]	K10071 C-type lectin domain family 2 member B | (RefSeq) Clec2h, Clrf, clr-f; C-type lectin domain family 2, member h (A)	ko05167: Kaposi sarcoma-associated herpesvirus infection	C-type lectin domain family 2 member G isoform 1 [Mus musculus]	RecName: Full=Asialoglycoprotein receptor 1; Short=ASGP-R 1; Short=ASGPR 1;	SubName: Full=Uncharacterized protein {ECO:0000313|Ensembl:ENSCCAP00000001957};	C-type lectin	GO:0016021,integral component of membrane; GO:0030246,carbohydrate binding; GO:0046872,metal ion binding; GO:0006897,endocytosis	PF00059.21:Lectin C-type domain
gene:ENSMUSG00000000266	0.13	0.32	0.38	0.31	0.24	0.15	18	43	48	42	35	26	-0.177997	0.76556	0.999982	false	X	139565348	139668464	+	Mid2	midline 2 [Source:MGI Symbol%3BAcc:MGI:1344333]	K10647 midline 2 [EC:2.3.2.27] | (RefSeq) Mid2, FXY2, Trim1; midline 2 (A)	--	probable E3 ubiquitin-protein ligase MID2 isoform 1 [Mus musculus]	RecName: Full=Fibronectin type III and SPRY domain-containing protein 1;	SubName: Full=probable E3 ubiquitin-protein ligase MID2 isoform X3 {ECO:0000313|RefSeq:XP_019805019.1};	Predicted E3 ubiquitin ligase	GO:0032154,cleavage furrow; GO:0005737,cytoplasm; GO:0005874,microtubule; GO:0005815,microtubule organizing center; GO:0005634,nucleus; GO:0007049,cell cycle; GO:0051301,cell division	PF18568.1:TRIM C-terminal subgroup One Signature domain
gene:ENSMUSG00000000275	37.57	42.3	42.38	36.16	26.18	39.69	3720	3997	3808	3494	2656	4767	-0.213408	0.274879	0.999982	false	11	88890202	88911119	+	Trim25	tripartite motif-containing 25 [Source:MGI Symbol%3BAcc:MGI:102749]	K10652 tripartite motif-containing protein 25 [EC:2.3.2.27] | (RefSeq) Trim25, AA960166, AL022677, EFP, Zfp147; tripartite motif-containing 25 (A)	ko04064: NF-kappa B signaling pathway; ko04622: RIG-I-like receptor signaling pathway; ko05164: Influenza A	E3 ubiquitin/ISG15 ligase TRIM25 [Mus musculus]	RecName: Full=Tripartite motif-containing protein 16;	SubName: Full=TRIM25 {ECO:0000313|EMBL:APC26186.1};	Predicted E3 ubiquitin ligase	GO:0005737,cytoplasm; GO:0016605,PML body; GO:0003677,DNA binding; GO:0019966,interleukin-1 binding; GO:0032089,NACHT domain binding; GO:0008270,zinc ion binding; GO:0043966,histone H3 acetylation; GO:0043967,histone H4 acetylation; GO:0050718,positive regulation of interleukin-1 beta secretion; GO:0045618,positive regulation of keratinocyte differentiation; GO:0048386,positive regulation of reti…	PF00622.28:SPRY domain
gene:ENSMUSG00000000276	4.16	4.49	4.52	4.76	5.22	3.6	601	619	592	670	772	630	0.102284	0.658919	0.999982	false	11	88926005	88957676	-	Dgke	diacylglycerol kinase%2C epsilon [Source:MGI Symbol%3BAcc:MGI:1889276]	K00901 diacylglycerol kinase (ATP) [EC:2.7.1.107] | (RefSeq) Dgke, C87606, DAGK6, DGK; diacylglycerol kinase, epsilon (A)	ko00561: Glycerolipid metabolism; ko00564: Glycerophospholipid metabolism; ko04070: Phosphatidylinositol signaling system; ko04072: Phospholipase D signaling pathway; ko05231: Choline metabolism in cancer	diacylglycerol kinase epsilon [Mus musculus]	RecName: Full=Diacylglycerol kinase alpha; Short=DAG kinase alpha; EC=2.7.1.107; AltName: Full=80 kDa diacylglycerol kinase; AltName: Full=Diglyceride kinase alpha; Short=DGK-alpha;	RecName: Full=Diacylglycerol kinase {ECO:0000256|RuleBase:RU361128}; Short=DAG kinase {ECO:0000256|RuleBase:RU361128}; EC=2.7.1.107 {ECO:0000256|RuleBase:RU361128};	Diacylglycerol kinase	GO:0005622,intracellular; GO:0005524,ATP binding; GO:0005509,calcium ion binding; GO:0004143,diacylglycerol kinase activity; GO:0003951,NAD+ kinase activity; GO:0035556,intracellular signal transduction; GO:0007205,protein kinase C-activating G protein-coupled receptor signaling pathway	PF00609.19:Diacylglycerol kinase accessory domain
gene:ENSMUSG00000000278	42.15	38.39	38.81	43.9	46.35	43.24	1521	1322	1271	1546	1714	1893	0.21765	0.193799	0.999982	false	11	88814846	88846291	-	Scpep1	serine carboxypeptidase 1 [Source:MGI Symbol%3BAcc:MGI:1921867]	K09646 serine carboxypeptidase 1 [EC:3.4.16.-] | (RefSeq) Scpep1, 2410018F01Rik, 4833411K15Rik, AI957256, Risc; serine carboxypeptidase 1 (A)	--	retinoid-inducible serine carboxypeptidase precursor [Mus musculus]	RecName: Full=Probable serine carboxypeptidase CPVL; EC=3.4.16.-; Flags: Precursor;	RecName: Full=Carboxypeptidase {ECO:0000256|RuleBase:RU361156}; EC=3.4.16.- {ECO:0000256|RuleBase:RU361156};	Serine carboxypeptidases	GO:0004185,serine-type carboxypeptidase activity	PF00450.22:Serine carboxypeptidase
gene:ENSMUSG00000000282	14.88	13.4	11.74	9.14	6.03	16.38	1185	1018	848	710	492	1582	-0.300629	0.401928	0.999982	false	11	74721746	74736551	+	Mnt	max binding protein [Source:MGI Symbol%3BAcc:MGI:109150]	K09115 MAX-binding protein | (RefSeq) Mnt, Rox, bHLHd3; max binding protein (A)	--	max-binding protein MNT [Mus musculus]	RecName: Full=Protein max {ECO:0000250|UniProtKB:P61244}; AltName: Full=Myc-associated factor X {ECO:0000250|UniProtKB:P61244};	SubName: Full=Uncharacterized protein {ECO:0000313|Ensembl:ENSANAP00000036199};	Upstream transcription factor 2/L-myc-2 protein	GO:0030425,dendrite; GO:0071339,MLL1 complex; GO:0000790,nuclear chromatin; GO:0032993,protein-DNA complex; GO:0090575,RNA polymerase II transcription factor complex; GO:0070888,E-box binding; GO:0042803,protein homodimerization activity; GO:0001078,proximal promoter DNA-binding transcription repressor activity, RNA polymerase II-specific; GO:0006351,transcription, DNA-templated	PF00010.26:Helix-loop-helix DNA-binding domain
gene:ENSMUSG00000000290	107.76	101.88	103.19	99.67	105.94	121.22	5659	5106	4918	5109	5702	7723	0.118942	0.478475	0.999982	false	10	77366086	77401542	+	Itgb2	integrin beta 2 [Source:MGI Symbol%3BAcc:MGI:96611]	K06464 integrin beta 2 | (RefSeq) Itgb2, 2E6, AI528527, Cd18, LAD, LCAMB, Lfa1, MF17; integrin beta 2 (A)	ko04015: Rap1 signaling pathway; ko04145: Phagosome; ko04390: Hippo signaling pathway; ko04514: Cell adhesion molecules; ko04610: Complement and coagulation cascades; ko04650: Natural killer cell mediated cytotoxicity; ko04670: Leukocyte transendothelial migration; ko04810: Regulation of actin cytoskeleton; ko05133: Pertussis; ko05134: Legionellosis; ko05140: Leishmaniasis; ko05144: Malaria; ko05…	integrin beta-2 precursor [Mus musculus]	RecName: Full=Integrin beta-2; AltName: Full=Cell surface adhesion glycoproteins LFA-1/CR3/p150,95 subunit beta; AltName: Full=Complement receptor C3 subunit beta; AltName: CD_antigen=CD18; Flags: Precursor;	RecName: Full=Integrin beta {ECO:0000256|RuleBase:RU000633};	Integrin beta subunit (N-terminal portion of extracellular region)	GO:0009986,cell surface; GO:0099568,cytoplasmic region; GO:0034687,integrin alphaL-beta2 complex; GO:0016020,membrane; GO:0044853,plasma membrane raft; GO:0050839,cell adhesion molecule binding; GO:0031072,heat shock protein binding; GO:0030369,ICAM-3 receptor activity; GO:0046872,metal ion binding; GO:0019901,protein kinase binding; GO:0007160,cell-matrix adhesion; GO:0071404,cellular response t…	PF00362.18:Integrin beta chain VWA domain
gene:ENSMUSG00000000295	3.5	2.97	2.48	4.16	4.64	2.5	211	171	136	245	287	183	0.393847	0.254031	0.999982	false	10	31189379	31204200	+	Hddc2	HD domain containing 2 [Source:MGI Symbol%3BAcc:MGI:1916942]	K07023 putative hydrolases of HD superfamily | (RefSeq) Hddc2, 2310057G13Rik; HD domain containing 2 (A)	--	HD domain-containing protein 2 [Mus musculus]	RecName: Full=HD domain-containing protein 2;	SubName: Full=HD domain containing 2 {ECO:0000313|Ensembl:ENSOGAP00000013809};	Predicted hydrolases of HD superfamily	GO:0002953,5'-deoxynucleotidase activity	PF13023.6:HD domain
gene:ENSMUSG00000000303	1.04	0.71	0.66	1.08	1.77	1.1	82	53	47	83	143	105	0.78051	0.0646795	0.999982	false	8	107329983	107396878	+	Cdh1	cadherin 1 [Source:MGI Symbol%3BAcc:MGI:88354]	K05689 cadherin 1, type 1, E-cadherin | (RefSeq) Cdh1, AA960649, ARC-1, E-cad, Ecad, L-CAM, UVO, Um; cadherin 1 (A)	ko04015: Rap1 signaling pathway; ko04371: Apelin signaling pathway; ko04390: Hippo signaling pathway; ko04514: Cell adhesion molecules; ko04520: Adherens junction; ko05100: Bacterial invasion of epithelial cells; ko05200: Pathways in cancer; ko05213: Endometrial cancer; ko05216: Thyroid cancer; ko05218: Melanoma; ko05219: Bladder cancer; ko05226: Gastric cancer	cadherin-1 preproprotein [Mus musculus]	RecName: Full=Cadherin-1; AltName: Full=Epithelial cadherin; Short=E-cadherin; AltName: Full=Uvomorulin; AltName: CD_antigen=CD324; Contains: RecName: Full=E-Cad/CTF1; Contains: RecName: Full=E-Cad/CTF2; Contains: RecName: Full=E-Cad/CTF3; Flags: Precursor;	SubName: Full=Cadherin 1 {ECO:0000313|Ensembl:ENSCJAP00000028627};	FOG: Cadherin repeats	GO:0043296,apical junction complex; GO:0016342,catenin complex; GO:0005913,cell-cell adherens junction; GO:0005911,cell-cell junction; GO:0030864,cortical actin cytoskeleton; GO:0009898,cytoplasmic side of plasma membrane; GO:0005768,endosome; GO:0016600,flotillin complex; GO:0016021,integral component of membrane; GO:0030027,lamellipodium; GO:0016328,lateral plasma membrane; GO:0048471,perinucle…	PF00028.17:Cadherin domain
gene:ENSMUSG00000000317	0.48	0.44	0.33	0.54	0.43	0.37	31	27	19	34	28	29	0.145382	0.775342	0.999982	false	11	70114954	70120624	-	Bcl6b	B cell CLL/lymphoma 6%2C member B [Source:MGI Symbol%3BAcc:MGI:1278332]	K22648 B-cell CLL/lymphoma 6 member B protein | (RefSeq) Bcl6b, Bazf; B cell CLL/lymphoma 6, member B (A)	--	B-cell CLL/lymphoma 6 member B protein [Mus musculus]	RecName: Full=Zinc finger protein 383;	SubName: Full=B-cell CLL/lymphoma 6 member B protein {ECO:0000313|EMBL:ELW63630.1};	FOG: Zn-finger	GO:0005737,cytoplasm; GO:0031965,nuclear membrane; GO:0003677,DNA binding; GO:0046872,metal ion binding; GO:0006355,regulation of transcription, DNA-templated; GO:0006351,transcription, DNA-templated	PF13465.6:Zinc-finger double domain
gene:ENSMUSG00000000318	0.76	0.78	1.13	1.36	1.39	1.26	38	37	51	66	71	76	0.644077	0.0960146	0.999982	false	11	70047023	70061660	+	Clec10a	C-type lectin domain family 10%2C member A [Source:MGI Symbol%3BAcc:MGI:96975]	K06721 C-type lectin domain family 10 member A | (RefSeq) Clec10a, CD301a, M-ASGP-BP-1, Mgl, Mgl1; C-type lectin domain family 10, member A (A)	--	C-type lectin domain family 10 member A isoform 1 [Mus musculus]	RecName: Full=Asialoglycoprotein receptor 1; Short=ASGP-R 1; Short=ASGPR 1;	SubName: Full=C-type lectin domain containing 10A {ECO:0000313|Ensembl:ENSOGAP00000003906};	C-type lectin	GO:0016021,integral component of membrane; GO:0030246,carbohydrate binding; GO:0046872,metal ion binding; GO:0006897,endocytosis	PF03954.14:Hepatic lectin, N-terminal domain
gene:ENSMUSG00000000320	0.38	0.28	0.2	0.35	0.64	0.53	27	19	13	24	46	45	0.862541	0.135249	0.999982	false	11	70132283	70146179	-	Alox12	arachidonate 12-lipoxygenase [Source:MGI Symbol%3BAcc:MGI:87998]	K00458 arachidonate 12-lipoxygenase [EC:1.13.11.31] | (RefSeq) Alox12, 9930022G08Rik, Alox12p, P-12LO; arachidonate 12-lipoxygenase (A)	ko00590: Arachidonic acid metabolism; ko01523: Antifolate resistance; ko04726: Serotonergic synapse; ko04750: Inflammatory mediator regulation of TRP channels	arachidonate 12-lipoxygenase, 12S-type isoform 1 [Mus musculus]	RecName: Full=Arachidonate 15-lipoxygenase; Short=15-LOX; EC=1.13.11.33 {ECO:0000269|PubMed:1539676}; AltName: Full=12/15-lipoxygenase; AltName: Full=Arachidonate 12-lipoxygenase, leukocyte-type; Short=12-LOX; EC=1.13.11.31 {ECO:0000269|PubMed:1539676}; AltName: Full=Arachidonate omega-6 lipoxygenase; AltName: Full=Erythroid cell-specific 15-lipoxygenase;	SubName: Full=Uncharacterized protein {ECO:0000313|Ensembl:ENSPCOP00000027488};	--	GO:0005829,cytosol; GO:0031234,extrinsic component of cytoplasmic side of plasma membrane; GO:0005811,lipid droplet; GO:0016020,membrane; GO:0005886,plasma membrane; GO:0004052,arachidonate 12-lipoxygenase activity; GO:0050473,arachidonate 15-lipoxygenase activity; GO:0005506,iron ion binding; GO:0005546,phosphatidylinositol-4,5-bisphosphate binding; GO:0043277,apoptotic cell clearance; GO:001936…	PF00305.19:Lipoxygenase
gene:ENSMUSG00000000326	17.63	15.66	13.08	14.39	7.17	13.64	768	651	517	612	320	721	-0.360362	0.228834	0.999982	false	16	18225636	18245602	-	Comt	catechol-O-methyltransferase [Source:MGI Symbol%3BAcc:MGI:88470]	K00545 catechol O-methyltransferase [EC:2.1.1.6] | (RefSeq) Comt, Comt1, D16Wsu103e, D330014B15Rik; catechol-O-methyltransferase (A)	ko00140: Steroid hormone biosynthesis; ko00350: Tyrosine metabolism; ko04728: Dopaminergic synapse	catechol O-methyltransferase [Mus musculus]	RecName: Full=Catechol O-methyltransferase; EC=2.1.1.6;	SubName: Full=Uncharacterized protein {ECO:0000313|Ensembl:ENSOGAP00000017431};	O-methyltransferase	GO:0005737,cytoplasm; GO:0016021,integral component of membrane; GO:0005886,plasma membrane; GO:0016206,catechol O-methyltransferase activity; GO:0102084,L-dopa O-methyltransferase activity; GO:0000287,magnesium ion binding; GO:0102938,orcinol O-methyltransferase activity; GO:0006584,catecholamine metabolic process; GO:0042135,neurotransmitter catabolic process	PF01596.17:O-methyltransferase
gene:ENSMUSG00000000339	15.98	13.48	13.52	11.78	13.6	14.98	517	416	397	372	451	588	-0.0335552	0.881099	0.999982	false	3	116282612	116301857	-	Rtca	RNA 3'-terminal phosphate cyclase [Source:MGI Symbol%3BAcc:MGI:1913618]	K01974 RNA 3'-terminal phosphate cyclase (ATP) [EC:6.5.1.4] | (RefSeq) Rtca, 2310009A18Rik, AI450277, RPC, Rtcd1; RNA 3'-terminal phosphate cyclase (A)	--	RNA 3'-terminal phosphate cyclase [Mus musculus]	RecName: Full=RNA 3'-terminal phosphate cyclase; Short=RNA cyclase; Short=RNA-3'-phosphate cyclase; EC=6.5.1.4; AltName: Full=RNA terminal phosphate cyclase domain-containing protein 1;	SubName: Full=RNA 3'-terminal phosphate cyclase isoform X1 {ECO:0000313|RefSeq:XP_004385776.1};	RNA 3'-terminal phosphate cyclase	GO:0005654,nucleoplasm; GO:0005634,nucleus; GO:0005524,ATP binding; GO:0003963,RNA-3'-phosphate cyclase activity; GO:0006396,RNA processing	PF01137.21:RNA 3'-terminal phosphate cyclase
gene:ENSMUSG00000000340	6.93	7.6	7.25	8.91	13.14	6.07	399	418	379	501	776	424	0.438536	0.19269	0.999982	false	3	116306719	116343630	+	Dbt	dihydrolipoamide branched chain transacylase E2 [Source:MGI Symbol%3BAcc:MGI:105386]	K09699 2-oxoisovalerate dehydrogenase E2 component (dihydrolipoyl transacylase) [EC:2.3.1.168] | (RefSeq) Dbt, BCKAD-E2, D3Wsu60e; dihydrolipoamide branched chain transacylase E2 (A)	ko00280: Valine, leucine and isoleucine degradation; ko00640: Propanoate metabolism	lipoamide acyltransferase component of branched-chain alpha-keto acid dehydrogenase complex, mitochondrial isoform 1 [Mus musculus]	RecName: Full=Lipoamide acyltransferase component of branched-chain alpha-keto acid dehydrogenase complex, mitochondrial; EC=2.3.1.168; AltName: Full=Branched-chain alpha-keto acid dehydrogenase complex component E2; Short=BCKAD-E2; Short=BCKADE2; AltName: Full=Dihydrolipoamide acetyltransferase component of branched-chain alpha-keto acid dehydrogenase complex; AltName: Full=Dihydrolipoamide bran…	RecName: Full=Dihydrolipoamide acetyltransferase component of pyruvate dehydrogenase complex {ECO:0000256|RuleBase:RU003423}; EC=2.3.1.- {ECO:0000256|RuleBase:RU003423};	Dihydrolipoamide transacylase (alpha-keto acid dehydrogenase E2 subunit)	GO:0042645,mitochondrial nucleoid; GO:0043754,dihydrolipoyllysine-residue (2-methylpropanoyl)transferase activity; GO:0031625,ubiquitin protein ligase binding; GO:0008152,metabolic process	PF00198.23:2-oxoacid dehydrogenases acyltransferase (catalytic domain)
gene:ENSMUSG00000000346	166.62	139.71	142.41	139.35	146.81	136.17	8314	6653	6449	6787	7508	8243	-0.0318132	0.855607	0.999982	false	15	100513230	100518642	+	Dazap2	DAZ associated protein 2 [Source:MGI Symbol%3BAcc:MGI:1344344]	--	--	PREDICTED: DAZ-associated protein 2 isoform X1 [Erinaceus europaeus]	RecName: Full=DAZ-associated protein 2; AltName: Full=Deleted in azoospermia-associated protein 2;	SubName: Full=DAZ-associated protein 2 isoform X1 {ECO:0000313|RefSeq:XP_007537755.1};	--	GO:0005737,cytoplasm; GO:0005634,nucleus; GO:0031435,mitogen-activated protein kinase kinase kinase binding; GO:0043539,protein serine/threonine kinase activator activity; GO:0030971,receptor tyrosine kinase binding	PF11029.8:DAZ associated protein 2 (DAZAP2)
gene:ENSMUSG00000000355	22.68	25.7	31.35	27.71	17.98	24.7	613	663	769	731	498	810	-0.133471	0.566875	0.999982	false	X	37689455	37702303	+	Mcts1	malignant T cell amplified sequence 1 [Source:MGI Symbol%3BAcc:MGI:1916245]	K07575 PUA domain protein | (RefSeq) Mcts1, 1500019M23Rik, MCT-1; malignant T cell amplified sequence 1 (A)	--	malignant T-cell-amplified sequence 1 isoform 1 [Mus musculus]	RecName: Full=Malignant T-cell-amplified sequence 1; Short=MCT-1;	RecName: Full=Malignant T-cell-amplified sequence {ECO:0000256|PIRNR:PIRNR005067};	Predicted RNA-binding protein with PUA domain	GO:0022627,cytosolic small ribosomal subunit; GO:0005886,plasma membrane; GO:0003743,translation initiation factor activity; GO:0007049,cell cycle; GO:0006974,cellular response to DNA damage stimulus; GO:0001731,formation of translation preinitiation complex; GO:0075522,IRES-dependent viral translational initiation; GO:0040008,regulation of growth; GO:0006355,regulation of transcription, DNA-temp…	PF17832.1:Pre-PUA-like domain
gene:ENSMUSG00000000374	17.21	17.31	15.05	15.69	11.23	14.96	2407	2310	1910	2142	1610	2539	-0.196455	0.284486	0.999982	false	10	78022559	78080475	-	Trappc10	trafficking protein particle complex 10 [Source:MGI Symbol%3BAcc:MGI:1336209]	K20307 trafficking protein particle complex subunit 10 | (RefSeq) Trappc10, B230307C21Rik, Gm870, Tmem1, b2b2416Clo, b2b2613Clo; trafficking protein particle complex 10 (A)	--	trafficking protein particle complex subunit 10 [Mus musculus]	--	SubName: Full=Uncharacterized protein {ECO:0000313|Ensembl:ENSECAP00000012892};	Putative transmembrane protein	GO:0005829,cytosol; GO:1990071,TRAPPII protein complex; GO:0034498,early endosome to Golgi transport; GO:0006891,intra-Golgi vesicle-mediated transport	PF12584.8:Trafficking protein particle complex subunit 10, TRAPPC10
gene:ENSMUSG00000000378	41.31	37.64	36.72	31.64	24.1	45.33	2606	2266	2102	1948	1558	3469	-0.148391	0.565306	0.999982	false	11	6496887	6546744	+	Ccm2	cerebral cavernous malformation 2 [Source:MGI Symbol%3BAcc:MGI:2384924]	--	--	PREDICTED: cerebral cavernous malformations protein 2 homolog isoform X1 [Mus musculus]	--	SubName: Full=cerebral cavernous malformations 2 protein isoform X1 {ECO:0000313|RefSeq:XP_007187757.1};	--	--	PF16545.5:Cerebral cavernous malformation protein, harmonin-homology
gene:ENSMUSG00000000384	20.71	18.6	17.98	17.43	10.08	20.41	1317	1129	1038	1082	657	1575	-0.216973	0.432233	0.999982	false	11	6565598	6576067	-	Tbrg4	transforming growth factor beta regulated gene 4 [Source:MGI Symbol%3BAcc:MGI:1100868]	K08290 Fas-activated serine/threonine kinase [EC:2.7.11.8] | (RefSeq) Fastk, 0610011K02Rik, 610011K02Rik; Fas-activated serine/threonine kinase (A)	--	protein TBRG4 [Mus musculus]	RecName: Full=FAST kinase domain-containing protein 4; AltName: Full=Cell cycle progression protein 2; AltName: Full=Protein TBRG4; AltName: Full=Transforming growth factor beta regulator 4; Flags: Precursor;	SubName: Full=protein TBRG4 isoform X2 {ECO:0000313|RefSeq:XP_021572690.1};	--	GO:0005759,mitochondrial matrix; GO:0005739,mitochondrion; GO:0004672,protein kinase activity; GO:0045333,cellular respiration; GO:0090615,mitochondrial mRNA processing; GO:0016071,mRNA metabolic process; GO:0044528,regulation of mitochondrial mRNA stability	PF08368.12:FAST kinase-like protein, subdomain 2
gene:ENSMUSG00000000386	3.98	2.64	4.37	4.17	3.06	3.25	259	164	258	265	204	257	-0.0215591	0.941507	0.999982	false	16	97248235	97264107	-	Mx1	MX dynamin-like GTPase 1 [Source:MGI Symbol%3BAcc:MGI:97243]	K14754 interferon-induced GTP-binding protein Mx1 | (RefSeq) Mx2, AI528743, Mx-2; MX dynamin-like GTPase 2 (A)	ko05160: Hepatitis C; ko05162: Measles; ko05164: Influenza A; ko05165: Human papillomavirus infection	interferon-induced GTP-binding protein Mx1 [Mus musculus]	RecName: Full=Interferon-induced GTP-binding protein Mx1; AltName: Full=Myxoma resistance protein 1; AltName: Full=Myxovirus resistance protein 1;	SubName: Full=Uncharacterized protein {ECO:0000313|Ensembl:ENSLAFP00000024845};	Vacuolar sorting protein VPS1, dynamin, and related proteins	GO:0005737,cytoplasm; GO:0005789,endoplasmic reticulum membrane; GO:0048471,perinuclear region of cytoplasm; GO:0005525,GTP binding; GO:0003924,GTPase activity; GO:0051607,defense response to virus; GO:0045087,innate immune response	PF00350.23:Dynamin family
gene:ENSMUSG00000000392	0.13	0.15	0.21	0.12	0.22	0.24	13	14	19	11	22	28	0.273103	0.683474	0.999982	false	2	62331287	62404419	-	Fap	fibroblast activation protein [Source:MGI Symbol%3BAcc:MGI:109608]	K08674 fibroblast activation protein, alpha [EC:3.4.21.-] | (RefSeq) Fap, SIMP; fibroblast activation protein (A)	--	prolyl endopeptidase FAP [Mus musculus]	RecName: Full=Prolyl endopeptidase FAP {ECO:0000250|UniProtKB:Q12884}; EC=3.4.21.26 {ECO:0000269|PubMed:15313476}; AltName: Full=Dipeptidyl peptidase FAP {ECO:0000250|UniProtKB:Q12884}; EC=3.4.14.5 {ECO:0000250|UniProtKB:Q12884}; AltName: Full=Fibroblast activation protein alpha {ECO:0000250|UniProtKB:Q12884}; Short=FAPalpha {ECO:0000250|UniProtKB:Q12884}; AltName: Full=Gelatine degradation prote…	SubName: Full=Fibroblast activation protein alpha {ECO:0000313|Ensembl:ENSGGOP00000014735};	Dipeptidyl aminopeptidase	GO:0045177,apical part of cell; GO:0045178,basal part of cell; GO:0030054,cell junction; GO:0009986,cell surface; GO:0005615,extracellular space; GO:0016021,integral component of membrane; GO:0071438,invadopodium membrane; GO:0031258,lamellipodium membrane; GO:0032587,ruffle membrane; GO:0008239,dipeptidyl-peptidase activity; GO:0005178,integrin binding; GO:0002020,protease binding; GO:0042803,pr…	PF00930.21:Dipeptidyl peptidase IV (DPP IV) N-terminal region
gene:ENSMUSG00000000399	21.27	19.45	16.92	19.78	19.54	20.45	769	671	555	698	724	897	0.106114	0.575572	0.999982	false	6	126798684	126826099	-	Ndufa9	NADH:ubiquinone oxidoreductase subunit A9 [Source:MGI Symbol%3BAcc:MGI:1913358]	K03953 NADH dehydrogenase (ubiquinone) 1 alpha subcomplex subunit 9 | (RefSeq) Ndufa9, 1010001N11Rik; NADH dehydrogenase (ubiquinone) 1 alpha subcomplex, 9 (A)	ko00190: Oxidative phosphorylation; ko04714: Thermogenesis; ko04723: Retrograde endocannabinoid signaling; ko04932: Non-alcoholic fatty liver disease; ko05010: Alzheimer disease; ko05012: Parkinson disease; ko05014: Amyotrophic lateral sclerosis; ko05016: Huntington disease; ko05020: Prion disease	NADH dehydrogenase [ubiquinone]	RecName: Full=NADH dehydrogenase [ubiquinone] 1 alpha subcomplex subunit 9, mitochondrial; AltName: Full=Complex I-39kD; Short=CI-39kD; AltName: Full=NADH-ubiquinone oxidoreductase 39 kDa subunit; Flags: Precursor;	SubName: Full=NADH dehydrogenase [ubiquinone] 1 alpha subcomplex subunit 9, mitochondrial {ECO:0000313|RefSeq:XP_025851164.1};	NADH:ubiquinone oxidoreductase, NDUFA9/39kDa subunit	GO:0005759,mitochondrial matrix; GO:0005747,mitochondrial respiratory chain complex I; GO:0003954,NADH dehydrogenase activity; GO:0032981,mitochondrial respiratory chain complex I assembly; GO:1901006,ubiquinone-6 biosynthetic process	PF01073.19:3-beta hydroxysteroid dehydrogenase/isomerase family
gene:ENSMUSG00000000402	1.05	0.9	2.2	0.81	1.28	0.6	49	40	93	37	61	34	-0.553828	0.322728	0.999982	false	X	165306003	165368716	-	Egfl6	EGF-like-domain%2C multiple 6 [Source:MGI Symbol%3BAcc:MGI:1858599]	K06824 nephronectin | (RefSeq) Npnt, 1110009H02Rik, AA682063, AI314031, Nctn, POEM; nephronectin (A)	ko04512: ECM-receptor interaction	epidermal growth factor-like protein 6 precursor [Mus musculus]	RecName: Full=Nephronectin; Flags: Precursor;	SubName: Full=epidermal growth factor-like protein 6 {ECO:0000313|RefSeq:XP_021565266.1};	Fibrillins and related proteins containing Ca2+-binding EGF-like domains	GO:0005576,extracellular region; GO:0016020,membrane; GO:0005509,calcium ion binding; GO:0007155,cell adhesion; GO:0030154,cell differentiation; GO:0007275,multicellular organism development	PF07645.15:Calcium-binding EGF domain
gene:ENSMUSG00000000409	67.48	56.26	61.68	52.31	49.66	88.02	3401	2706	2821	2573	2565	5382	0.0853547	0.752823	0.999982	false	4	129442137	129467434	-	Lck	lymphocyte protein tyrosine kinase [Source:MGI Symbol%3BAcc:MGI:96756]	K05856 lymphocyte cell-specific protein tyrosine kinase [EC:2.7.10.2] | (RefSeq) Lck, Hck-3, Lsk, Lskt, p56<lck>, p56Lck; lymphocyte protein tyrosine kinase (A)	ko04064: NF-kappa B signaling pathway; ko04380: Osteoclast differentiation; ko04650: Natural killer cell mediated cytotoxicity; ko04658: Th1 and Th2 cell differentiation; ko04659: Th17 cell differentiation; ko04660: T cell receptor signaling pathway; ko05135: Yersinia infection; ko05166: Human T-cell leukemia virus 1 infection; ko05235: PD-L1 expression and PD-1 checkpoint pathway in cancer; ko05…	proto-oncogene tyrosine-protein kinase LCK isoform a [Mus musculus]	RecName: Full=Tyrosine-protein kinase Lck; EC=2.7.10.2; AltName: Full=Lymphocyte cell-specific protein-tyrosine kinase; AltName: Full=Proto-oncogene Lck; AltName: Full=p56-LCK;	RecName: Full=Tyrosine-protein kinase {ECO:0000256|RuleBase:RU362096}; EC=2.7.10.2 {ECO:0000256|RuleBase:RU362096};	Tyrosine kinases	GO:0045121,membrane raft; GO:0000242,pericentriolar material; GO:0005886,plasma membrane; GO:0005524,ATP binding; GO:0004715,non-membrane spanning protein tyrosine kinase activity; GO:0004722,protein serine/threonine phosphatase activity; GO:0004713,protein tyrosine kinase activity; GO:0042169,SH2 domain binding; GO:0006919,activation of cysteine-type endopeptidase activity involved in apoptotic …	PF07714.17:Protein tyrosine kinase
gene:ENSMUSG00000000420	42.13	43.37	44.42	50.12	67.28	36.85	4001	3930	3828	4646	6548	4245	0.314417	0.250793	0.999982	false	18	24338401	24419875	+	Galnt1	polypeptide N-acetylgalactosaminyltransferase 1 [Source:MGI Symbol%3BAcc:MGI:894693]	K00710 polypeptide N-acetylgalactosaminyltransferase [EC:2.4.1.41] | (RefSeq) Galnt1; polypeptide N-acetylgalactosaminyltransferase 1 (A)	ko00512: Mucin type O-glycan biosynthesis; ko00514: Other types of O-glycan biosynthesis	polypeptide N-acetylgalactosaminyltransferase 1 [Mus musculus]	RecName: Full=Polypeptide N-acetylgalactosaminyltransferase 1; EC=2.4.1.41; AltName: Full=Polypeptide GalNAc transferase 1; Short=GalNAc-T1; Short=pp-GaNTase 1; AltName: Full=Protein-UDP acetylgalactosaminyltransferase 1; AltName: Full=UDP-GalNAc:polypeptide N-acetylgalactosaminyltransferase 1; Contains: RecName: Full=Polypeptide N-acetylgalactosaminyltransferase 1 soluble form;	RecName: Full=Polypeptide N-acetylgalactosaminyltransferase {ECO:0000256|RuleBase:RU361242}; EC=2.4.1.- {ECO:0000256|RuleBase:RU361242}; AltName: Full=Protein-UDP acetylgalactosaminyltransferase {ECO:0000256|RuleBase:RU361242};	Polypeptide N-acetylgalactosaminyltransferase	GO:0005576,extracellular region; GO:0032580,Golgi cisterna membrane; GO:0016021,integral component of membrane; GO:0048471,perinuclear region of cytoplasm; GO:0030246,carbohydrate binding; GO:0030145,manganese ion binding; GO:0004653,polypeptide N-acetylgalactosaminyltransferase activity; GO:0006493,protein O-linked glycosylation; GO:0018242,protein O-linked glycosylation via serine; GO:0018243,p…	PF00535.26:Glycosyl transferase family 2
gene:ENSMUSG00000000439	3.96	3.44	3.7	3.3	2.95	3.66	477	396	405	388	364	535	-0.11324	0.56563	0.999982	false	6	115578863	115599585	+	Mkrn2	makorin%2C ring finger protein%2C 2 [Source:MGI Symbol%3BAcc:MGI:1914277]	K15687 E3 ubiquitin-protein ligase makorin [EC:2.3.2.27] | (RefSeq) Mkrn2, 2610002L04Rik, C81377; makorin, ring finger protein, 2 (A)	--	probable E3 ubiquitin-protein ligase makorin-2 [Mus musculus]	RecName: Full=E3 ubiquitin-protein ligase makorin-1; EC=2.3.2.27; AltName: Full=RING-type E3 ubiquitin transferase makorin-1 {ECO:0000305};	SubName: Full=Probable E3 ubiquitin-protein ligase makorin-2 {ECO:0000313|EMBL:CCP74733.1};	Predicted E3 ubiquitin ligase	GO:0046872,metal ion binding; GO:0016740,transferase activity; GO:0016567,protein ubiquitination	PF18044.1:CCCH-type zinc finger
gene:ENSMUSG00000000440	1.83	1.28	1.24	1.59	2.36	1.01	93	62	57	79	123	62	0.254615	0.583413	0.999982	false	6	115337912	115467360	+	Pparg	peroxisome proliferator activated receptor gamma [Source:MGI Symbol%3BAcc:MGI:97747]	K08530 peroxisome proliferator-activated receptor gamma | (RefSeq) Pparg, Nr1c3, PPAR-gamma, PPAR-gamma2, PPARgamma, PPARgamma2; peroxisome proliferator activated receptor gamma (A)	ko03320: PPAR signaling pathway; ko04152: AMPK signaling pathway; ko04211: Longevity regulating pathway; ko04380: Osteoclast differentiation; ko04714: Thermogenesis; ko05016: Huntington disease; ko05200: Pathways in cancer; ko05202: Transcriptional misregulation in cancer; ko05216: Thyroid cancer	peroxisome proliferator-activated receptor gamma isoform 2 [Mus musculus]	RecName: Full=Peroxisome proliferator-activated receptor gamma; Short=PPAR-gamma; AltName: Full=Nuclear receptor subfamily 1 group C member 3;	RecName: Full=Peroxisome proliferator-activated receptor gamma {ECO:0000256|RuleBase:RU364110}; Short=PPAR-gamma {ECO:0000256|RuleBase:RU364110}; AltName: Full=Nuclear receptor subfamily 1 group C member 3 {ECO:0000256|RuleBase:RU364110};	FOG: Hormone receptors	GO:0005737,cytoplasm; GO:0005634,nucleus; GO:0003682,chromatin binding; GO:0003677,DNA binding; GO:0003700,DNA-binding transcription factor activity; GO:0070888,E-box binding; GO:0004879,nuclear receptor activity; GO:0030374,nuclear receptor transcription coactivator activity; GO:0003707,steroid hormone receptor activity; GO:0044212,transcription regulatory region DNA binding; GO:0008270,zinc ion…	PF12577.8:PPAR gamma N-terminal region
gene:ENSMUSG00000000441	10.72	10.81	10.24	10.75	10.18	8.41	1263	1215	1095	1236	1229	1201	-0.0607149	0.741076	0.999982	false	6	115595028	115653596	-	Raf1	v-raf-leukemia viral oncogene 1 [Source:MGI Symbol%3BAcc:MGI:97847]	K04366 RAF proto-oncogene serine/threonine-protein kinase [EC:2.7.11.1] | (RefSeq) Raf1, 6430402F14Rik, AA990557, BB129353, Craf1, D830050J10Rik, Raf-1, c-Raf, cRaf, v-Raf; v-raf-leukemia viral oncogene 1 (A)	ko01521: EGFR tyrosine kinase inhibitor resistance; ko01522: Endocrine resistance; ko04010: MAPK signaling pathway; ko04012: ErbB signaling pathway; ko04014: Ras signaling pathway; ko04015: Rap1 signaling pathway; ko04022: cGMP-PKG signaling pathway; ko04024: cAMP signaling pathway; ko04062: Chemokine signaling pathway; ko04068: FoxO signaling pathway; ko04071: Sphingolipid signaling pathway; ko0…	RAF proto-oncogene serine/threonine-protein kinase isoform 1 [Mus musculus]	RecName: Full=RAF proto-oncogene serine/threonine-protein kinase; EC=2.7.11.1; AltName: Full=Proto-oncogene c-RAF; Short=cRaf; AltName: Full=Raf-1;	SubName: Full=Uncharacterized protein {ECO:0000313|Ensembl:ENSANAP00000028183};	Serine/threonine protein kinase RAF	GO:0005737,cytoplasm; GO:0005829,cytosol; GO:0005794,Golgi apparatus; GO:0005739,mitochondrion; GO:0016607,nuclear speck; GO:0005886,plasma membrane; GO:0031143,pseudopodium; GO:0005524,ATP binding; GO:0042802,identical protein binding; GO:0046872,metal ion binding; GO:0004674,protein serine/threonine kinase activity; GO:0017016,Ras GTPase binding; GO:0007190,activation of adenylate cyclase activ…	PF07714.17:Protein tyrosine kinase
gene:ENSMUSG00000000486	100.76	81.18	84.23	81.93	70.66	117.36	4790	3683	3634	3802	3443	6769	0.0686585	0.778601	0.999982	false	7	126813619	126832302	-	Septin1	septin 1 [Source:MGI Symbol%3BAcc:MGI:1858916]	K13737 septin 1 | (RefSeq) Sept1, Diff6, Pnutl3; septin 1 (A)	ko05100: Bacterial invasion of epithelial cells	septin-1 [Mus musculus]	RecName: Full=Septin-1;	SubName: Full=Septin-1 {ECO:0000313|EMBL:ANH21166.1, ECO:0000313|EMBL:HDB45923.1};	Septin family protein (P-loop GTPase)	GO:0005737,cytoplasm; GO:0072687,meiotic spindle; GO:0005815,microtubule organizing center; GO:0030496,midbody; GO:0005525,GTP binding; GO:0051301,cell division; GO:0051311,meiotic metaphase plate congression; GO:0007056,spindle assembly involved in female meiosis	PF00735.18:Septin
gene:ENSMUSG00000000489	2.07	1.7	1.82	1.52	0.64	2.03	148	116	118	106	47	176	-0.378484	0.392263	0.999982	false	15	79880075	79899178	-	Pdgfb	platelet derived growth factor%2C B polypeptide [Source:MGI Symbol%3BAcc:MGI:97528]	K17386 platelet-derived growth factor subunit B | (RefSeq) Pdgfb, PDGF-B, Sis; platelet derived growth factor, B polypeptide (A)	ko01521: EGFR tyrosine kinase inhibitor resistance; ko04010: MAPK signaling pathway; ko04014: Ras signaling pathway; ko04015: Rap1 signaling pathway; ko04020: Calcium signaling pathway; ko04072: Phospholipase D signaling pathway; ko04151: PI3K-Akt signaling pathway; ko04510: Focal adhesion; ko04540: Gap junction; ko04630: JAK-STAT signaling pathway; ko04810: Regulation of actin cytoskeleton; ko05…	platelet-derived growth factor subunit B precursor [Mus musculus]	RecName: Full=Platelet-derived growth factor subunit B; Short=PDGF subunit B; AltName: Full=PDGF-2; AltName: Full=Platelet-derived growth factor B chain; AltName: Full=Platelet-derived growth factor beta polypeptide; Flags: Precursor;	SubName: Full=Uncharacterized protein {ECO:0000313|Ensembl:ENSPCOP00000003339};	--	GO:0016323,basolateral plasma membrane; GO:0009986,cell surface; GO:0005737,cytoplasm; GO:0005615,extracellular space; GO:0008083,growth factor activity; GO:0005161,platelet-derived growth factor receptor binding; GO:0042803,protein homodimerization activity; GO:0016176,superoxide-generating NADPH oxidase activator activity; GO:0032147,activation of protein kinase activity; GO:0032148,activation …	PF00341.17:PDGF/VEGF domain
gene:ENSMUSG00000000530	0.95	0.69	0.71	0.87	1.28	1.07	70	48	47	62	96	95	0.513562	0.19069	0.999982	false	15	101026403	101043217	+	Acvrl1	activin A receptor%2C type II-like 1 [Source:MGI Symbol%3BAcc:MGI:1338946]	K13594 activin receptor-like kinase 1 [EC:2.7.11.30] | (RefSeq) Acvrl1, AI115505, AI427544, Acvrlk1, Alk1; activin A receptor, type II-like 1 (A)	ko04060: Cytokine-cytokine receptor interaction	serine/threonine-protein kinase receptor R3 isoform b [Mus musculus]	RecName: Full=Serine/threonine-protein kinase receptor R3; Short=SKR3; EC=2.7.11.30; AltName: Full=Activin receptor-like kinase 1; Short=ALK-1; Flags: Precursor;	RecName: Full=Receptor protein serine/threonine kinase {ECO:0000256|SAAS:SAAS00138132}; EC=2.7.11.30 {ECO:0000256|SAAS:SAAS00138132};	Activin A type IB receptor, serine/threonine protein kinase	GO:0016021,integral component of membrane; GO:0005886,plasma membrane; GO:0005524,ATP binding; GO:0098821,BMP receptor activity; GO:0046872,metal ion binding; GO:0001525,angiogenesis	PF07714.17:Protein tyrosine kinase
gene:ENSMUSG00000000531	4.49	3.77	2.27	1.82	0.84	5.91	157	126	72	62	30	251	-0.259868	0.695933	0.999982	false	15	101122069	101130637	+	Tamalin	trafficking regulator and scaffold protein tamalin [Source:MGI Symbol%3BAcc:MGI:1860303]	K02374 tyrosine-protein phosphatase non-receptor type 13 | (RefSeq) Ptpn13, AI324989, PTP-BL, PTPL1, Ptpri, RIP; protein tyrosine phosphatase, non-receptor type 13 (A)	ko04210: Apoptosis	unnamed protein product [Mus musculus]	RecName: Full=Na(+)/H(+) exchange regulatory cofactor NHE-RF3; Short=NHERF-3; AltName: Full=CFTR-associated protein of 70 kDa; AltName: Full=Na(+)/H(+) exchanger regulatory factor 3; AltName: Full=PDZ domain-containing protein 1; AltName: Full=Sodium-hydrogen exchanger regulatory factor 3;	SubName: Full=General receptor for phosphoinositides 1-associated scaffold protein {ECO:0000313|EMBL:ELK19019.1};	FOG: PDZ domain	GO:0031526,brush border membrane; GO:0005886,plasma membrane; GO:0090314,positive regulation of protein targeting to membrane; GO:0044070,regulation of anion transport	PF00595.24:PDZ domain
gene:ENSMUSG00000000532	8.98	9.86	8.13	9.62	6.2	11.98	683	715	561	714	483	1105	0.0882847	0.745195	0.999982	false	15	101071948	101111565	+	Acvr1b	activin A receptor%2C type 1B [Source:MGI Symbol%3BAcc:MGI:1338944]	K13567 activin receptor type-1B [EC:2.7.11.30] | (RefSeq) Acvr1b, 6820432J04, ActR-IB, ActRIB, Acvrlk4, Alk4, SKR2; activin A receptor, type 1B (A)	ko04060: Cytokine-cytokine receptor interaction; ko04350: TGF-beta signaling pathway; ko04550: Signaling pathways regulating pluripotency of stem cells	activin receptor type-1B precursor [Mus musculus]	RecName: Full=TGF-beta receptor type-1; Short=TGFR-1; EC=2.7.11.30; AltName: Full=TGF-beta type I receptor; AltName: Full=Transforming growth factor-beta receptor type I; Short=TGF-beta receptor type I; Short=TbetaR-I; Flags: Precursor;	RecName: Full=Receptor protein serine/threonine kinase {ECO:0000256|SAAS:SAAS00138132}; EC=2.7.11.30 {ECO:0000256|SAAS:SAAS00138132};	Activin A type IB receptor, serine/threonine protein kinase	GO:0005923,bicellular tight junction; GO:0005623,cell; GO:0009986,cell surface; GO:0016021,integral component of membrane; GO:0005622,intracellular; GO:0016020,membrane; GO:0045121,membrane raft; GO:0005886,plasma membrane; GO:0005524,ATP binding; GO:0046872,metal ion binding; GO:0050431,transforming growth factor beta binding; GO:0005025,transforming growth factor beta receptor activity, type I;…	PF00069.25:Protein kinase domain
gene:ENSMUSG00000000538	3.59	3.79	4.19	3.85	2.56	4.45	542	546	574	567	395	814	-0.0471232	0.84941	0.999982	false	11	60117540	60243731	-	Tom1l2	target of myb1-like 2 (chicken) [Source:MGI Symbol%3BAcc:MGI:2443306]	K04705 signal transducing adaptor molecule | (RefSeq) Stam, STAM1; signal transducing adaptor molecule (SH3 domain and ITAM motif) 1 (A)	ko04144: Endocytosis; ko04630: JAK-STAT signaling pathway	TOM1-like protein 2 isoform a [Mus musculus]	RecName: Full=Hepatocyte growth factor-regulated tyrosine kinase substrate;	SubName: Full=Uncharacterized protein {ECO:0000313|Ensembl:ENSANAP00000032692};	Cytosolic sorting protein GGA2/TOM1	GO:0005829,cytosol; GO:0031901,early endosome membrane; GO:0033565,ESCRT-0 complex; GO:0005764,lysosome; GO:0032585,multivesicular body membrane; GO:0046872,metal ion binding; GO:0019904,protein domain specific binding; GO:0044389,ubiquitin-like protein ligase binding; GO:0010324,membrane invagination; GO:0016525,negative regulation of angiogenesis; GO:0046426,negative regulation of JAK-STAT casc…	PF00790.19:VHS domain
gene:ENSMUSG00000000552	12.06	8.16	7.21	5.94	1.69	12.02	522	337	283	251	75	631	-0.452009	0.433146	0.999982	false	15	103222322	103248520	-	Zfp385a	zinc finger protein 385A [Source:MGI Symbol%3BAcc:MGI:1352495]	--	--	zinc finger protein 385A isoform 1 [Mus musculus]	--	SubName: Full=zinc finger protein 385A isoform X1 {ECO:0000313|RefSeq:XP_022375452.1};	--	GO:0003676,nucleic acid binding; GO:0008270,zinc ion binding	PF12874.7:Zinc-finger of C2H2 type
gene:ENSMUSG00000000555	2.62	2.44	2.28	2.82	1.31	2.75	222	198	176	234	114	283	-0.0563276	0.8676	0.999982	false	15	103252713	103275190	-	Itga5	integrin alpha 5 (fibronectin receptor alpha) [Source:MGI Symbol%3BAcc:MGI:96604]	K06484 integrin alpha 5 | (RefSeq) Itga5, Cd49e, Fnra, VLA5; integrin alpha 5 (fibronectin receptor alpha) (A)	ko04145: Phagosome; ko04151: PI3K-Akt signaling pathway; ko04510: Focal adhesion; ko04512: ECM-receptor interaction; ko04640: Hematopoietic cell lineage; ko04810: Regulation of actin cytoskeleton; ko05100: Bacterial invasion of epithelial cells; ko05133: Pertussis; ko05135: Yersinia infection; ko05165: Human papillomavirus infection; ko05168: Herpes simplex virus 1 infection; ko05205: Proteoglyca…	integrin alpha 5 (fibronectin receptor alpha), isoform CRA_b, partial [Mus musculus]	RecName: Full=Integrin alpha-V; AltName: Full=Vitronectin receptor subunit alpha; AltName: CD_antigen=CD51; Contains: RecName: Full=Integrin alpha-V heavy chain; Contains: RecName: Full=Integrin alpha-V light chain; Flags: Precursor;	SubName: Full=Uncharacterized protein {ECO:0000313|Ensembl:ENSCHIP00000012972};	Vitronectin receptor, alpha subunit	GO:0005925,focal adhesion; GO:0008305,integrin complex; GO:0046872,metal ion binding; GO:0001618,virus receptor activity; GO:0001568,blood vessel development; GO:0033627,cell adhesion mediated by integrin; GO:0007229,integrin-mediated signaling pathway	PF08441.12:Integrin alpha
gene:ENSMUSG00000000561	6.16	6.11	7.33	6.33	4.92	6.54	513	486	554	515	420	661	-0.0895304	0.657865	0.999982	false	3	105866685	105877353	+	Wdr77	WD repeat domain 77 [Source:MGI Symbol%3BAcc:MGI:1917715]	K13221 methylosome protein 50 | (RefSeq) Wdr77, 2610003I18Rik, 2610312E17Rik, C79984, p44/MEP50; WD repeat domain 77 (A)	--	methylosome protein 50 [Mus musculus]	RecName: Full=Methylosome protein 50; Short=MEP-50; AltName: Full=WD repeat-containing protein 77;	SubName: Full=Uncharacterized protein {ECO:0000313|Ensembl:ENSRBIP00000018866};	Polyadenylation factor I complex, subunit PFS2	GO:0005737,cytoplasm; GO:0005829,cytosol; GO:0034709,methylosome; GO:0005634,nucleus; GO:0008327,methyl-CpG binding	PF00400.32:WD domain, G-beta repeat
gene:ENSMUSG00000000563	40.51	32.52	31.5	36.15	34.67	33.62	2861	2192	2019	2492	2510	2881	0.0514495	0.783823	0.999982	false	3	105850014	105867415	-	Atp5pb	ATP synthase peripheral stalk-membrane subunit b [Source:MGI Symbol%3BAcc:MGI:1100495]	K02127 F-type H+-transporting ATPase subunit b | (RefSeq) Atp5f1, C76477; ATP synthase, H+ transporting, mitochondrial F0 complex, subunit B1 (A)	ko00190: Oxidative phosphorylation; ko04714: Thermogenesis; ko05010: Alzheimer disease; ko05012: Parkinson disease; ko05014: Amyotrophic lateral sclerosis; ko05016: Huntington disease; ko05020: Prion disease	ATP synthase F(0) complex subunit B1, mitochondrial isoform 1 [Mus musculus]	RecName: Full=ATP synthase F(0) complex subunit B1, mitochondrial {ECO:0000305}; AltName: Full=ATP synthase peripheral stalk-membrane subunit b {ECO:0000305}; AltName: Full=ATP synthase subunit b; Short=ATPase subunit b; Flags: Precursor;	SubName: Full=ATP synthase subunit b, mitochondrial {ECO:0000313|EMBL:ELK05901.1};	Mitochondrial F1F0-ATP synthase, subunit b/ATP4	GO:0005753,mitochondrial proton-transporting ATP synthase complex; GO:0000276,mitochondrial proton-transporting ATP synthase complex, coupling factor F(o); GO:0043209,myelin sheath; GO:0005654,nucleoplasm; GO:0016887,ATPase activity; GO:0015078,proton transmembrane transporter activity; GO:0099132,ATP hydrolysis coupled cation transmembrane transport; GO:0015986,ATP synthesis coupled proton trans…	PF05405.14:Mitochondrial ATP synthase B chain precursor (ATP-synt_B)
gene:ENSMUSG00000000568	32.16	29.56	36.22	38.13	62.71	33.36	4069	3570	4159	4709	8133	5121	0.526208	0.0838462	0.999982	false	5	100103794	100126797	-	Hnrnpd	heterogeneous nuclear ribonucleoprotein D [Source:MGI Symbol%3BAcc:MGI:101947]	K13044 heterogeneous nuclear ribonucleoprotein A/B/D | (RefSeq) Hnrnpd, Auf1, Hnrpd; heterogeneous nuclear ribonucleoprotein D (A)	--	heterogeneous nuclear ribonucleoprotein D0 isoform X1 [Mus caroli]	RecName: Full=Heterogeneous nuclear ribonucleoprotein A1; Short=hnRNP A1; AltName: Full=Helix-destabilizing protein; AltName: Full=Single-strand-binding protein; AltName: Full=hnRNP core protein A1; Contains: RecName: Full=Heterogeneous nuclear ribonucleoprotein A1, N-terminally processed;	SubName: Full=Uncharacterized protein {ECO:0000313|Ensembl:ENSPPAP00000025422};	FOG: RRM domain	GO:0005737,cytoplasm; GO:0005634,nucleus; GO:1990904,ribonucleoprotein complex; GO:0005681,spliceosomal complex; GO:0003723,RNA binding; GO:1903936,cellular response to sodium arsenite; GO:0006397,mRNA processing; GO:0051028,mRNA transport; GO:0008380,RNA splicing	PF00076.22:RNA recognition motif. (a.k.a. RRM, RBD, or RNP domain)
gene:ENSMUSG00000000579	2.15	2.77	2.39	1.36	1.77	2.5	140	172	141	86	118	197	-0.316641	0.353892	0.999982	false	17	6869070	6877173	+	Dynlt1c	dynein light chain Tctex-type 1C [Source:MGI Symbol%3BAcc:MGI:3807476]	K10420 dynein light chain Tctex-type 1 | (RefSeq) Dynlt1c, 100040603, Dynlt1d; dynein light chain Tctex-type 1C (A)	ko05132: Salmonella infection	dynein light chain Tctex-type 1 [Mus musculus]	RecName: Full=Dynein light chain Tctex-type 1; AltName: Full=T-complex testis-specific protein 1 homolog;	SubName: Full=Uncharacterized protein {ECO:0000313|Ensembl:ENSOGAP00000000444};	Dynein light chain	GO:0005868,cytoplasmic dynein complex; GO:0005794,Golgi apparatus; GO:0005874,microtubule; GO:0005819,spindle; GO:0003774,motor activity; GO:0051301,cell division; GO:0000132,establishment of mitotic spindle orientation; GO:0043001,Golgi to plasma membrane protein transport; GO:0006886,intracellular protein transport; GO:0050768,negative regulation of neurogenesis; GO:0008277,regulation of G prot…	PF03645.13:Tctex-1 family
gene:ENSMUSG00000000581	6.76	7.55	7.61	9.75	9.54	5.92	465	495	475	654	672	494	0.258713	0.33403	0.999982	false	11	17207579	17219176	+	C1d	C1D nuclear receptor co-repressor [Source:MGI Symbol%3BAcc:MGI:1927354]	K12592 exosome complex protein LRP1 | (RefSeq) C1d, 1110036E10Rik, AI875855, SUN-CoR; C1D nuclear receptor co-repressor (A)	ko03018: RNA degradation	nuclear nucleic acid-binding protein C1D [Mus musculus]	RecName: Full=Nuclear nucleic acid-binding protein C1D;	SubName: Full=Uncharacterized protein {ECO:0000313|Ensembl:ENSSBOP00000017267};	DNA-binding protein C1D involved in regulation of double-strand break repair	GO:0005737,cytoplasm; GO:0005730,nucleolus; GO:0003677,DNA binding; GO:0003723,RNA binding; GO:0006915,apoptotic process; GO:0006355,regulation of transcription, DNA-templated; GO:0006364,rRNA processing; GO:0006351,transcription, DNA-templated	PF04000.15:Sas10/Utp3/C1D family
gene:ENSMUSG00000000594	62.34	53.62	53.24	62.26	89.56	65.86	4427	3634	3431	4315	6518	5674	0.428122	0.0760967	0.999982	false	11	54988941	55003855	+	Gm2a	GM2 ganglioside activator protein [Source:MGI Symbol%3BAcc:MGI:95762]	K12383 ganglioside GM2 activator | (RefSeq) Gm2a, AA408702, AW215435, GM2-AP, SAP-3; GM2 ganglioside activator protein (A)	ko04142: Lysosome	ganglioside GM2 activator precursor [Mus musculus]	RecName: Full=Ganglioside GM2 activator; AltName: Full=Cerebroside sulfate activator protein; AltName: Full=GM2-AP; AltName: Full=Sphingolipid activator protein 3; Short=SAP-3; Flags: Precursor;	SubName: Full=GM2 ganglioside activator {ECO:0000313|Ensembl:ENSOGAP00000021361};	--	GO:0005764,lysosome; GO:0008047,enzyme activator activity; GO:0016787,hydrolase activity; GO:0006689,ganglioside catabolic process	PF02221.15:ML domain
gene:ENSMUSG00000000600	4.56	6.68	7.67	6.71	5.15	5.09	1716	2397	2619	2462	1985	2323	-0.105988	0.66623	0.999982	false	5	3853184	3895564	+	Krit1	KRIT1%2C ankyrin repeat containing [Source:MGI Symbol%3BAcc:MGI:1930618]	K17705 Krev interaction trapped protein 1 | (RefSeq) Krit1, 2010007K12Rik, A630036P20Rik, AA432855, AI450393, AI643869, BB155247, BB235701, Ccm1; KRIT1, ankyrin repeat containing (A)	ko04015: Rap1 signaling pathway	krev interaction trapped protein 1 isoform 1 [Mus musculus]	RecName: Full=Krev interaction trapped protein 1; Short=Krev interaction trapped 1; AltName: Full=Cerebral cavernous malformations 1 protein homolog;	SubName: Full=KRIT1, ankyrin repeat containing {ECO:0000313|Ensembl:ENSCAFP00000038800};	FERM domain-containing protein KRIT1	GO:0005911,cell-cell junction; GO:0005737,cytoplasm; GO:0005874,microtubule; GO:0005886,plasma membrane; GO:0008017,microtubule binding; GO:0005546,phosphatidylinositol-4,5-bisphosphate binding; GO:0044877,protein-containing complex binding; GO:0001525,angiogenesis; GO:0016525,negative regulation of angiogenesis; GO:2000352,negative regulation of endothelial cell apoptotic process; GO:0010596,neg…	PF16705.5:NUDIX, or N-terminal NPxY motif-rich, region of KRIT
gene:ENSMUSG00000000605	10.59	11.65	12.7	10.83	11.17	10.75	1563	1641	1700	1560	1689	1924	-0.0360523	0.827288	0.999982	false	7	7285308	7303850	-	Clcn4	chloride channel%2C voltage-sensitive 4 [Source:MGI Symbol%3BAcc:MGI:104571]	K05012 chloride channel 3/4/5 | (RefSeq) Clcn4, Clc4-2, Clcn4-2, clC-4; chloride channel, voltage-sensitive 4 (A)	--	H(+)/Cl(-) exchange transporter 4 isoform 1 [Mus musculus]	RecName: Full=H(+)/Cl(-) exchange transporter 3; AltName: Full=Chloride channel protein 3; Short=ClC-3; AltName: Full=Chloride transporter ClC-3;	RecName: Full=Chloride channel protein {ECO:0000256|RuleBase:RU361221};	Cl- channel CLC-3 and related proteins (CLC superfamily)	GO:0005769,early endosome; GO:0031901,early endosome membrane; GO:0005794,Golgi apparatus; GO:0016021,integral component of membrane; GO:0005770,late endosome; GO:0031902,late endosome membrane; GO:0030658,transport vesicle membrane; GO:0012506,vesicle membrane; GO:0015297,antiporter activity; GO:0005524,ATP binding; GO:0030165,PDZ domain binding; GO:0005247,voltage-gated chloride channel activity	PF00654.20:Voltage gated chloride channel
gene:ENSMUSG00000000617	1	0.7	1.06	0.81	0.48	1.03	93	62	90	74	46	116	-0.205166	0.620732	0.999982	false	11	50741512	50757035	+	Grm6	glutamate receptor%2C metabotropic 6 [Source:MGI Symbol%3BAcc:MGI:1351343]	K04608 metabotropic glutamate receptor 6/7/8 | (RefSeq) Grm6, BC021919, Gm3, Gprc1f, mGluR6, nerg1, nob2, nob3, nob4; glutamate receptor, metabotropic 6 (A)	ko04072: Phospholipase D signaling pathway; ko04080: Neuroactive ligand-receptor interaction; ko04724: Glutamatergic synapse	metabotropic glutamate receptor 6 precursor [Mus musculus]	RecName: Full=Metabotropic glutamate receptor 6; Short=mGluR6; Flags: Precursor;	SubName: Full=Glutamate metabotropic receptor 6 {ECO:0000313|Ensembl:ENSGGOP00000011714};	Glutamate-gated metabotropic ion channel receptor subunit GRM2 and related subunits, G-protein coupled receptor superfamily	GO:0030425,dendrite; GO:0005789,endoplasmic reticulum membrane; GO:0000139,Golgi membrane; GO:0005887,integral component of plasma membrane; GO:0004930,G protein-coupled receptor activity; GO:0008066,glutamate receptor activity; GO:0050908,detection of light stimulus involved in visual perception; GO:0007216,G protein-coupled glutamate receptor signaling pathway; GO:0090280,positive regulation of…	PF01094.28:Receptor family ligand binding region
gene:ENSMUSG00000000627	2.23	2.46	2.42	1.98	1.26	3.51	203	214	200	176	118	388	-0.0280177	0.942857	0.999982	false	6	82888866	82916750	-	Sema4f	sema domain%2C immunoglobulin domain (Ig)%2C TM domain%2C and short cytoplasmic domain [Source:MGI Symbol%3BAcc:MGI:1340055]	K06521 semaphorin 4 | (RefSeq) Sema4f, Sema_W; sema domain, immunoglobulin domain (Ig), TM domain, and short cytoplasmic domain (A)	ko04360: Axon guidance	semaphorin-4F isoform a precursor [Mus musculus]	RecName: Full=Semaphorin-4A; Flags: Precursor;	SubName: Full=Semaphorin-4F {ECO:0000313|EMBL:AFE70469.1}; Flags: Fragment;	Semaphorins	GO:0005615,extracellular space; GO:0016021,integral component of membrane; GO:0016020,membrane; GO:0005886,plasma membrane; GO:0002250,adaptive immune response; GO:0001525,angiogenesis; GO:0030154,cell differentiation; GO:0050919,negative chemotaxis; GO:0007399,nervous system development	PF01403.19:Sema domain
gene:ENSMUSG00000000628	2.31	1.65	1.82	1.53	1.99	2.13	237	162	170	153	209	265	0.0216707	0.941763	0.999982	false	6	82702006	82751435	-	Hk2	hexokinase 2 [Source:MGI Symbol%3BAcc:MGI:1315197]	K00844 hexokinase [EC:2.7.1.1] | (RefSeq) Hk2, AI642394, HKII; hexokinase 2 (A)	ko00010: Glycolysis / Gluconeogenesis; ko00051: Fructose and mannose metabolism; ko00052: Galactose metabolism; ko00500: Starch and sucrose metabolism; ko00520: Amino sugar and nucleotide sugar metabolism; ko00524: Neomycin, kanamycin and gentamicin biosynthesis; ko01200: Carbon metabolism; ko04066: HIF-1 signaling pathway; ko04910: Insulin signaling pathway; ko04930: Type II diabetes mellitus; k…	hexokinase-2 [Mus musculus]	RecName: Full=Hexokinase-2; EC=2.7.1.1; AltName: Full=Hexokinase type II; Short=HK II;	SubName: Full=Hexokinase-2 {ECO:0000313|EMBL:EPQ01386.1};	Hexokinase	GO:0005829,cytosol; GO:0005524,ATP binding; GO:0008865,fructokinase activity; GO:0004340,glucokinase activity; GO:0005536,glucose binding; GO:0019158,mannokinase activity; GO:0001678,cellular glucose homeostasis; GO:0006096,glycolytic process; GO:0019318,hexose metabolic process	PF03727.16:Hexokinase
gene:ENSMUSG00000000631	7.34	6.91	5.39	5.89	6.26	8.86	2025	1819	1350	1587	1770	2966	0.151307	0.544097	0.999982	false	11	77654072	77756806	+	Myo18a	myosin XVIIIA [Source:MGI Symbol%3BAcc:MGI:2667185]	K10362 myosin XVIII | (RefSeq) Myo18a, MAJN, MyoPDZ, MysPDZ, SP-R210; myosin XVIIIA (A)	--	unconventional myosin-XVIIIa isoform 1 [Mus musculus]	RecName: Full=Myosin-11; AltName: Full=Myosin heavy chain 11; AltName: Full=Myosin heavy chain, smooth muscle isoform; AltName: Full=SMMHC;	SubName: Full=unconventional myosin-XVIIIa isoform X3 {ECO:0000313|RefSeq:XP_025872055.1};	Myosin class II heavy chain	GO:0042470,melanosome; GO:0005859,muscle myosin complex; GO:0030016,myofibril; GO:0032982,myosin filament; GO:0051015,actin filament binding; GO:0030898,actin-dependent ATPase activity; GO:0005524,ATP binding; GO:0005516,calmodulin binding; GO:0000146,microfilament motor activity; GO:0045159,myosin II binding; GO:0046982,protein heterodimerization activity; GO:0008307,structural constituent of mu…	PF00063.21:Myosin head (motor domain)
gene:ENSMUSG00000000673	20.16	18.01	18.26	20.99	10.31	21.56	1624	1384	1335	1650	851	2107	-0.0571757	0.843385	0.999982	false	17	84138585	84155392	-	Haao	3-hydroxyanthranilate 3%2C4-dioxygenase [Source:MGI Symbol%3BAcc:MGI:1349444]	K00452 3-hydroxyanthranilate 3,4-dioxygenase [EC:1.13.11.6] | (RefSeq) Haao, 0610007K21Rik, 0610012J07Rik, 3-HAO, 3-HAOxase, 3HAO; 3-hydroxyanthranilate 3,4-dioxygenase (A)	ko00380: Tryptophan metabolism	3-hydroxyanthranilate 3,4-dioxygenase [Mus musculus]	RecName: Full=3-hydroxyanthranilate 3,4-dioxygenase {ECO:0000255|HAMAP-Rule:MF_03019}; EC=1.13.11.6 {ECO:0000255|HAMAP-Rule:MF_03019}; AltName: Full=3-hydroxyanthranilate oxygenase {ECO:0000255|HAMAP-Rule:MF_03019}; Short=3-HAO {ECO:0000255|HAMAP-Rule:MF_03019}; AltName: Full=3-hydroxyanthranilic acid dioxygenase {ECO:0000255|HAMAP-Rule:MF_03019}; Short=HAD {ECO:0000255|HAMAP-Rule:MF_03019};	RecName: Full=3-hydroxyanthranilate 3,4-dioxygenase {ECO:0000256|HAMAP-Rule:MF_03019}; EC=1.13.11.6 {ECO:0000256|HAMAP-Rule:MF_03019}; AltName: Full=3-hydroxyanthranilate oxygenase {ECO:0000256|HAMAP-Rule:MF_03019}; Short=3-HAO {ECO:0000256|HAMAP-Rule:MF_03019}; AltName: Full=3-hydroxyanthranilic acid dioxygenase {ECO:0000256|HAMAP-Rule:MF_03019}; Short=HAD {ECO:0000256|HAMAP-Rule:MF_03019};	3-hydroxyanthranilate oxygenase HAAO	GO:0005829,cytosol; GO:0000334,3-hydroxyanthranilate 3,4-dioxygenase activity; GO:0008198,ferrous iron binding; GO:0034354,'de novo' NAD biosynthetic process from tryptophan; GO:0043420,anthranilate metabolic process; GO:0009435,NAD biosynthetic process; GO:0070050,neuron cellular homeostasis; GO:0019805,quinolinate biosynthetic process; GO:0046686,response to cadmium ion; GO:0010043,response to …	PF06052.12:3-hydroxyanthranilic acid dioxygenase
gene:ENSMUSG00000000682	296.08	184.7	165.57	202.91	195.73	327.55	6047	3600	3069	4045	4097	8116	0.215435	0.501255	0.999982	false	4	133809759	133822393	-	Cd52	CD52 antigen [Source:MGI Symbol%3BAcc:MGI:1346088]	K06488 CDW52 antigen | (RefSeq) Cd52, AI463198, B7, B7-Ag, CAMPATH-1, CLS1, MB7; CD52 antigen (A)	--	unnamed protein product [Mus musculus]	--	--	--	--	PF15116.6:CAMPATH-1 antigen
gene:ENSMUSG00000000686	0.69	1.06	0.53	0.69	0.75	1.09	36	53	25	35	40	69	0.205028	0.678798	0.999982	false	11	77405947	77429433	+	Abhd15	abhydrolase domain containing 15 [Source:MGI Symbol%3BAcc:MGI:1914727]	K13707 abhydrolase domain-containing protein 15 | (RefSeq) Abhd15, 1300007F04Rik; abhydrolase domain containing 15 (A)	--	protein ABHD15 precursor [Mus musculus]	RecName: Full=Phospholipase ABHD3 {ECO:0000305}; EC=3.1.1.32 {ECO:0000250|UniProtKB:Q8WU67}; EC=3.1.1.4 {ECO:0000250|UniProtKB:Q8WU67}; AltName: Full=Abhydrolase domain-containing protein 3 {ECO:0000250|UniProtKB:Q8WU67};	SubName: Full=Uncharacterized protein {ECO:0000313|Ensembl:ENSPCOP00000008564};	Alpha/beta hydrolase	GO:0016021,integral component of membrane; GO:0052740,1-acyl-2-lysophosphatidylserine acylhydrolase activity; GO:0008970,phospholipase A1 activity; GO:0052739,phosphatidylserine 1-acylhydrolase activity; GO:0004623,phospholipase A2 activity; GO:0102567,phospholipase A2 activity (consuming 1,2-dipalmitoylphosphatidylcholine); GO:0102568,phospholipase A2 activity consuming 1,2-dioleoylphosphatidyle…	PF12146.8:Serine aminopeptidase, S33
gene:ENSMUSG00000000693	0.34	0.61	0.5	0.34	0.11	0.52	27	46	36	26	9	50	-0.539427	0.41524	0.999982	false	6	83011154	83029543	+	Loxl3	lysyl oxidase-like 3 [Source:MGI Symbol%3BAcc:MGI:1337004]	K00280 lysyl oxidase-like protein 2/3/4 [EC:1.4.3.-] | (RefSeq) Loxl3, Lor2, Loxl2; lysyl oxidase-like 3 (A)	--	lysyl oxidase homolog 3 precursor [Mus musculus]	RecName: Full=Lysyl oxidase homolog 2; EC=1.4.3.13 {ECO:0000250|UniProtKB:Q9Y4K0}; AltName: Full=Lysyl oxidase-like protein 2; Flags: Precursor;	SubName: Full=Uncharacterized protein {ECO:0000313|Ensembl:ENSFCAP00000006638};	--	GO:0005604,basement membrane; GO:0000785,chromatin; GO:0005783,endoplasmic reticulum; GO:0005615,extracellular space; GO:0016020,membrane; GO:0005634,nucleus; GO:0005509,calcium ion binding; GO:0005507,copper ion binding; GO:0070492,oligosaccharide binding; GO:0004720,protein-lysine 6-oxidase activity; GO:0005044,scavenger receptor activity; GO:0006464,cellular protein modification process; GO:00…	PF01186.17:Lysyl oxidase
gene:ENSMUSG00000000706	0.24	0.3	0.23	0.35	0.04	0.13	17	20	15	24	3	11	-0.563137	0.518782	0.999982	false	13	23641162	23650071	-	Btn1a1	butyrophilin%2C subfamily 1%2C member A1 [Source:MGI Symbol%3BAcc:MGI:103118]	K06712 butyrophilin | (RefSeq) Btn1a1, Btn; butyrophilin, subfamily 1, member A1 (A)	--	butyrophilin subfamily 1 member A1 precursor [Mus musculus]	RecName: Full=Butyrophilin subfamily 1 member A1; Short=BT; Flags: Precursor;	SubName: Full=Butyrophilin subfamily 1 member A1 {ECO:0000313|EMBL:EHH52813.1, ECO:0000313|Ensembl:ENSMFAP00000005045};	--	GO:0016021,integral component of membrane	PF13765.6:SPRY-associated domain
gene:ENSMUSG00000000708	16.12	20.61	23.18	24.36	18.48	15.15	1350	1647	1762	1991	1586	1539	0.00421047	0.986395	0.999982	false	17	53873889	53979748	+	Kat2b	K(lysine) acetyltransferase 2B [Source:MGI Symbol%3BAcc:MGI:1343094]	K06062 histone acetyltransferase [EC:2.3.1.48] | (RefSeq) Kat2b, A930006P13Rik, AI461839, AW536563, Pcaf, p/CAF; K(lysine) acetyltransferase 2B (A)	ko04330: Notch signaling pathway; ko04919: Thyroid hormone signaling pathway; ko05166: Human T-cell leukemia virus 1 infection; ko05203: Viral carcinogenesis	histone acetyltransferase KAT2B isoform 1 [Mus musculus]	RecName: Full=Bromodomain testis-specific protein;	RecName: Full=Histone acetyltransferase {ECO:0000256|PIRNR:PIRNR003048}; EC=2.3.1.48 {ECO:0000256|PIRNR:PIRNR003048};	Histone acetyltransferase SAGA/ADA, catalytic subunit PCAF/GCN5 and related proteins	GO:0005634,nucleus; GO:0042393,histone binding; GO:0070577,lysine-acetylated histone binding; GO:0030154,cell differentiation; GO:0006338,chromatin remodeling; GO:0001207,histone displacement; GO:0007141,male meiosis I; GO:0007140,male meiotic nuclear division; GO:0006397,mRNA processing; GO:0051039,positive regulation of transcription involved in meiotic cell cycle; GO:0043484,regulation of RNA …	PF06466.11:PCAF (P300/CBP-associated factor) N-terminal domain
gene:ENSMUSG00000000711	25.29	22.82	24.63	23.12	20.63	24.98	1828	1574	1616	1631	1528	2191	-0.0302992	0.849794	0.999982	false	10	128513044	128532133	-	Rab5b	RAB5B%2C member RAS oncogene family [Source:MGI Symbol%3BAcc:MGI:105938]	K07888 Ras-related protein Rab-5B | (RefSeq) Rab5b, C030027M18Rik; RAB5B, member RAS oncogene family (A)	ko04014: Ras signaling pathway; ko04144: Endocytosis; ko04145: Phagosome; ko04962: Vasopressin-regulated water reabsorption; ko05132: Salmonella infection; ko05146: Amoebiasis; ko05152: Tuberculosis	ras-related protein Rab-5B isoform 1 [Homo sapiens]	RecName: Full=Ras-related protein Rab-5B;	SubName: Full=RAB5B, member RAS oncogene family {ECO:0000313|Ensembl:ENSCAFP00000000123};	GTPase Rab5/YPT51 and related small G protein superfamily GTPases	GO:0031901,early endosome membrane; GO:0042470,melanosome; GO:0005886,plasma membrane; GO:0019003,GDP binding; GO:0005525,GTP binding; GO:0003924,GTPase activity; GO:0015031,protein transport	PF00071.22:Ras family
gene:ENSMUSG00000000731	0.73	0.64	0.9	0.56	0.04	0.99	48	40	54	36	3	79	-0.481699	0.572146	0.999982	false	10	77865856	77879444	-	Aire	autoimmune regulator (autoimmune polyendocrinopathy candidiasis ectodermal dystrophy) [Source:MGI Symbol%3BAcc:MGI:1338803]	K10603 autoimmune regulator | (RefSeq) Aire; autoimmune regulator (autoimmune polyendocrinopathy candidiasis ectodermal dystrophy) (A)	ko04120: Ubiquitin mediated proteolysis; ko05340: Primary immunodeficiency	autoimmune regulator isoform 1 [Mus musculus]	RecName: Full=Lysine-specific demethylase 5D; EC=1.14.11.-; AltName: Full=Histone demethylase JARID1D; AltName: Full=Jumonji/ARID domain-containing protein 1D; AltName: Full=Protein SmcY;	SubName: Full=Uncharacterized protein {ECO:0000313|EMBL:TEA40055.1};	Predicted helicase	GO:0005634,nucleus; GO:0051213,dioxygenase activity; GO:0003677,DNA binding; GO:0046872,metal ion binding; GO:0006325,chromatin organization	PF03172.13:HSR domain
gene:ENSMUSG00000000732	50.77	56.58	59.28	63.2	37.34	62.31	4036	4292	4277	4904	3042	6009	0.00983956	0.965808	0.999982	false	10	77905136	77919747	+	Icosl	icos ligand [Source:MGI Symbol%3BAcc:MGI:1354701]	K06710 inducible T-cell co-stimulator ligand | (RefSeq) Icosl, AU044799, B7-H2, B7RP-1, B7h, BG071784, GI50, GL50, GL50-B, ICOS-L, Icoslg, LICOS, Ly115l, mKIAA0653; icos ligand (A)	ko04514: Cell adhesion molecules; ko04672: Intestinal immune network for IgA production	B7-like protein GL50-B [Mus musculus]	RecName: Full=T-lymphocyte activation antigen CD86; AltName: Full=Activation B7-2 antigen; AltName: CD_antigen=CD86; Flags: Precursor;	SubName: Full=Uncharacterized protein {ECO:0000313|Ensembl:ENSPCOP00000020265};	--	GO:0016021,integral component of membrane; GO:0005886,plasma membrane; GO:0002250,adaptive immune response	PF07686.17:Immunoglobulin V-set domain
gene:ENSMUSG00000000738	18.28	18.17	16.05	15.56	11.51	20.68	1421	1348	1132	1181	917	1950	-0.0901303	0.716245	0.999982	false	8	123789681	123824499	+	Spg7	SPG7%2C paraplegin matrix AAA peptidase subunit [Source:MGI Symbol%3BAcc:MGI:2385906]	K09552 spastic paraplegia 7 [EC:3.4.24.-] | (RefSeq) Spg7, AI452278, AU015315, Cmar, PGN; SPG7, paraplegin matrix AAA peptidase subunit (A)	--	Spg7 protein, partial [Mus musculus]	RecName: Full=AFG3-like protein 2; EC=3.4.24.- {ECO:0000250|UniProtKB:Q9Y4W6}; Flags: Precursor;	SubName: Full=Paraplegin {ECO:0000313|EMBL:EPQ05394.1};	AAA+-type ATPase containing the peptidase M41 domain	GO:0005745,m-AAA complex; GO:0005743,mitochondrial inner membrane; GO:0005524,ATP binding; GO:0004222,metalloendopeptidase activity; GO:0008237,metallopeptidase activity; GO:0008270,zinc ion binding; GO:0007409,axonogenesis; GO:0036444,calcium import into the mitochondrion; GO:0042407,cristae formation; GO:0051560,mitochondrial calcium ion homeostasis; GO:0008053,mitochondrial fusion; GO:0034982,…	PF01434.18:Peptidase family M41
gene:ENSMUSG00000000740	420.89	298.79	253.74	242.26	198.07	598.19	18793	12732	10282	10558	9064	32404	0.136213	0.745259	0.999982	false	8	123829089	123831983	+	Rpl13	ribosomal protein L13 [Source:MGI Symbol%3BAcc:MGI:105922]	K02873 large subunit ribosomal protein L13e | (RefSeq) Rpl13, A52, L13; ribosomal protein L13 (A)	ko03010: Ribosome	60S ribosomal protein L13 [Mus musculus]	RecName: Full=60S ribosomal protein L13;	RecName: Full=60S ribosomal protein L13 {ECO:0000256|RuleBase:RU000572};	60S Ribosomal protein L13	GO:0022625,cytosolic large ribosomal subunit; GO:0003723,RNA binding; GO:0003735,structural constituent of ribosome; GO:0006412,translation	PF01294.18:Ribosomal protein L13e
gene:ENSMUSG00000000743	25.33	19.82	19.22	18.13	8.51	26.12	1426	1065	982	996	491	1784	-0.251664	0.504652	0.999982	false	8	123931003	123939502	-	Chmp1a	charged multivesicular body protein 1A [Source:MGI Symbol%3BAcc:MGI:1920159]	K12197 charged multivesicular body protein 1 | (RefSeq) Chmp1a, 2900018H07Rik, Pcoln3; charged multivesicular body protein 1A (A)	ko04144: Endocytosis; ko04217: Necroptosis	charged multivesicular body protein 1a [Mus musculus]	RecName: Full=Charged multivesicular body protein 1a; AltName: Full=Chromatin-modifying protein 1a; Short=CHMP1a;	SubName: Full=charged multivesicular body protein 1a {ECO:0000313|RefSeq:XP_008048224.1};	--	GO:0000794,condensed nuclear chromosome; GO:0005769,early endosome; GO:0000815,ESCRT III complex; GO:0005815,microtubule organizing center; GO:0016363,nuclear matrix; GO:0019904,protein domain specific binding; GO:0042803,protein homodimerization activity; GO:0000920,septum digestion after cytokinesis; GO:0016458,gene silencing; GO:0007076,mitotic chromosome condensation; GO:0007080,mitotic metap…	PF03357.21:Snf7
gene:ENSMUSG00000000751	39.15	34.25	33.65	37.98	33.51	32.27	3757	3137	2931	3558	3296	3758	0.00644827	0.96887	0.999982	false	11	75188992	75239150	-	Rpa1	replication protein A1 [Source:MGI Symbol%3BAcc:MGI:1915525]	K07466 replication factor A1 | (RefSeq) Rpa1, 5031405K23Rik, 70kDa, AA589576, AW557552, RF-A, RP-A, Rpa; replication protein A1 (A)	ko03030: DNA replication; ko03420: Nucleotide excision repair; ko03430: Mismatch repair; ko03440: Homologous recombination; ko03460: Fanconi anemia pathway	replication protein A 70 kDa DNA-binding subunit isoform 1 [Mus musculus]	RecName: Full=Replication protein A 70 kDa DNA-binding subunit; Short=RP-A p70; AltName: Full=Replication factor A protein 1; Short=RF-A protein 1;	RecName: Full=Replication protein A subunit {ECO:0000256|RuleBase:RU364130};	Single-stranded DNA-binding replication protein A (RPA), large (70 kD) subunit and related ssDNA-binding proteins	GO:0005662,DNA replication factor A complex; GO:0005634,nucleus; GO:0016605,PML body; GO:0090734,site of DNA damage; GO:0003684,damaged DNA binding; GO:0046872,metal ion binding; GO:0003697,single-stranded DNA binding; GO:0006284,base-excision repair; GO:0006974,cellular response to DNA damage stimulus; GO:0006260,DNA replication; GO:0000724,double-strand break repair via homologous recombination…	PF08646.10:Replication factor-A C terminal domain
gene:ENSMUSG00000000753	0.79	0.39	0.54	0.48	0.19	0.32	32	15	20	19	8	16	-0.756695	0.268455	0.999982	false	11	75300595	75313527	-	Serpinf1	serine (or cysteine) peptidase inhibitor%2C clade F%2C member 1 [Source:MGI Symbol%3BAcc:MGI:108080]	K19614 pigment epithelium-derived factor | (RefSeq) Serpinf1, AI195227, EPC-1, Pedf, Pedfl, Sdf3; serine (or cysteine) peptidase inhibitor, clade F, member 1 (A)	ko04310: Wnt signaling pathway	pigment epithelium-derived factor precursor [Mus musculus]	RecName: Full=Pigment epithelium-derived factor; Short=PEDF; AltName: Full=Serpin F1; Flags: Precursor;	SubName: Full=pigment epithelium-derived factor-like {ECO:0000313|RefSeq:XP_022365580.1, ECO:0000313|RefSeq:XP_022365581.1, ECO:0000313|RefSeq:XP_022365582.1};	Serpin	GO:0005576,extracellular region; GO:0005615,extracellular space; GO:0042470,melanosome; GO:0004867,serine-type endopeptidase inhibitor activity; GO:0016525,negative regulation of angiogenesis; GO:0060770,negative regulation of epithelial cell proliferation involved in prostate gland development; GO:0050769,positive regulation of neurogenesis	PF00079.20:Serpin (serine protease inhibitor)
gene:ENSMUSG00000000759	12.12	12.35	12.24	11.59	7.17	11.05	1787	1737	1637	1668	1084	1977	-0.256226	0.227638	0.999982	false	8	12664277	12722248	-	Tubgcp3	tubulin%2C gamma complex associated protein 3 [Source:MGI Symbol%3BAcc:MGI:2183752]	K16570 gamma-tubulin complex component 3 | (RefSeq) Tubgcp3, GCP3, Spc98p; tubulin, gamma complex associated protein 3 (A)	--	gamma-tubulin complex component 3 [Mus musculus]	RecName: Full=Gamma-tubulin complex component 2; Short=GCP-2;	RecName: Full=Gamma-tubulin complex component {ECO:0000256|RuleBase:RU363050};	Gamma-tubulin complex, DGRIP91/SPC98 component	GO:0005737,cytoplasm; GO:0005874,microtubule; GO:0005815,microtubule organizing center; GO:0000922,spindle pole; GO:0043015,gamma-tubulin binding; GO:0007020,microtubule nucleation	PF04130.13:Gamma tubulin complex component C-terminal
gene:ENSMUSG00000000776	6.13	5.1	4.76	4.67	2.5	7.49	301	239	212	224	126	446	-0.0850878	0.832195	0.999982	false	14	70676197	70680887	-	Polr3d	polymerase (RNA) III (DNA directed) polypeptide D [Source:MGI Symbol%3BAcc:MGI:1914315]	K03026 DNA-directed RNA polymerase III subunit RPC4 | (RefSeq) Polr3d, 2810426M17Rik, 44kDa, AI326118, AW489084, BN51T, RPC4, TSBN51; polymerase (RNA) III (DNA directed) polypeptide D (A)	ko03020: RNA polymerase; ko04623: Cytosolic DNA-sensing pathway	polymerase (RNA) III (DNA directed) polypeptide D, isoform CRA_a, partial [Mus musculus]	RecName: Full=DNA-directed RNA polymerase III subunit RPC4; Short=RNA polymerase III subunit C4; AltName: Full=DNA-directed RNA polymerase III subunit D;	SubName: Full=Uncharacterized protein {ECO:0000313|Ensembl:ENSANAP00000024612};	DNA-directed RNA polymerase III subunit	GO:0005666,RNA polymerase III complex; GO:0003677,DNA binding; GO:0003899,DNA-directed 5'-3' RNA polymerase activity; GO:0051607,defense response to virus; GO:0045087,innate immune response; GO:0045089,positive regulation of innate immune response; GO:0032728,positive regulation of interferon-beta production; GO:0006383,transcription by RNA polymerase III	PF05132.14:RNA polymerase III RPC4
gene:ENSMUSG00000000782	90.46	93.32	102.54	90.98	101.92	107.92	4699	4626	4834	4613	5426	6801	0.129665	0.451046	0.999982	false	11	52143198	52174158	-	Tcf7	transcription factor 7%2C T cell specific [Source:MGI Symbol%3BAcc:MGI:98507]	K02620 transcription factor 7 | (RefSeq) Tcf7, AI465550, TCF-1, Tcf1; transcription factor 7, T cell specific (A)	ko04310: Wnt signaling pathway; ko04390: Hippo signaling pathway; ko04520: Adherens junction; ko04550: Signaling pathways regulating pluripotency of stem cells; ko04916: Melanogenesis; ko04934: Cushing syndrome; ko05132: Salmonella infection; ko05165: Human papillomavirus infection; ko05167: Kaposi sarcoma-associated herpesvirus infection; ko05200: Pathways in cancer; ko05210: Colorectal cancer; …	transcription factor 7 isoform X3 [Mus caroli]	RecName: Full=Transcription factor SOX-30;	SubName: Full=Uncharacterized protein {ECO:0000313|Ensembl:ENSOGAP00000021704};	Transcription factor TCF-4	GO:0005634,nucleus; GO:0043565,sequence-specific DNA binding; GO:0006355,regulation of transcription, DNA-templated; GO:0031960,response to corticosteroid; GO:0007283,spermatogenesis; GO:0006351,transcription, DNA-templated	PF08347.11:N-terminal CTNNB1 binding
gene:ENSMUSG00000000787	90.17	104.04	103.26	116.86	144.96	84.78	8187	9015	8509	10357	13490	9339	0.285712	0.26689	0.999982	false	X	13147209	13160291	+	Ddx3x	DEAD box helicase 3%2C X-linked [Source:MGI Symbol%3BAcc:MGI:103064]	K11594 ATP-dependent RNA helicase DDX3X [EC:3.6.4.13] | (RefSeq) Ddx3x, D1Pas1-rs2, Ddx3, Fin14; DEAD/H (Asp-Glu-Ala-Asp/His) box polypeptide 3, X-linked (A)	ko04622: RIG-I-like receptor signaling pathway; ko05161: Hepatitis B; ko05203: Viral carcinogenesis	Ddx3x protein [Mus musculus]	RecName: Full=ATP-dependent RNA helicase DDX3Y; EC=3.6.4.13; AltName: Full=DEAD box protein 3, Y-chromosomal;	SubName: Full=Uncharacterized protein {ECO:0000313|Ensembl:ENSMPUP00000012537};	ATP-dependent RNA helicase	GO:0005737,cytoplasm; GO:0005634,nucleus; GO:0005524,ATP binding; GO:0003677,DNA binding; GO:0004386,helicase activity; GO:0003723,RNA binding	PF00270.29:DEAD/DEAH box helicase
gene:ENSMUSG00000000791	1.7	1.38	1.34	1.33	0.87	1.88	120	93	86	92	63	161	-0.0692596	0.856249	0.999982	false	8	71261093	71274068	+	Il12rb1	interleukin 12 receptor%2C beta 1 [Source:MGI Symbol%3BAcc:MGI:104579]	K05063 interleukin 12 receptor beta-1 | (RefSeq) Il12rb1, CD212, IL-12R[b]; interleukin 12 receptor, beta 1 (A)	ko04060: Cytokine-cytokine receptor interaction; ko04630: JAK-STAT signaling pathway; ko04658: Th1 and Th2 cell differentiation; ko04659: Th17 cell differentiation; ko05200: Pathways in cancer; ko05321: Inflammatory bowel disease	interleukin-12 receptor subunit beta-1 precursor [Mus musculus]	--	SubName: Full=interleukin-12 receptor subunit beta-1 {ECO:0000313|RefSeq:XP_007461168.1};	--	GO:0016021,integral component of membrane	PF00041.21:Fibronectin type III domain
gene:ENSMUSG00000000804	14.63	21.33	18.14	22.58	17.08	11.25	1933	2690	2175	2912	2313	1803	-0.0356036	0.903218	0.999982	false	11	84875268	85030987	-	Usp32	ubiquitin specific peptidase 32 [Source:MGI Symbol%3BAcc:MGI:2144475]	K11837 ubiquitin carboxyl-terminal hydrolase 6/32 [EC:3.4.19.12] | (RefSeq) Usp32, 2900074J03Rik, 6430526O11Rik, AW045245; ubiquitin specific peptidase 32 (A)	--	ubiquitin carboxyl-terminal hydrolase 32 [Mus musculus]	RecName: Full=Ubiquitin carboxyl-terminal hydrolase 15; EC=3.4.19.12 {ECO:0000250|UniProtKB:Q9Y4E8}; AltName: Full=Deubiquitinating enzyme 15; AltName: Full=Ubiquitin thioesterase 15; AltName: Full=Ubiquitin-specific-processing protease 15;	SubName: Full=Ubiquitin specific peptidase 32 {ECO:0000313|Ensembl:ENSECAP00000016530};	Ubiquitin C-terminal hydrolase	GO:0005737,cytoplasm; GO:0005829,cytosol; GO:0005739,mitochondrion; GO:0005634,nucleus; GO:0004197,cysteine-type endopeptidase activity; GO:0042802,identical protein binding; GO:0046332,SMAD binding; GO:0004843,thiol-dependent ubiquitin-specific protease activity; GO:0005160,transforming growth factor beta receptor binding; GO:0061649,ubiquitin modification-dependent histone binding; GO:0030509,B…	PF00443.29:Ubiquitin carboxyl-terminal hydrolase
gene:ENSMUSG00000000811	2.07	1.95	1.99	1.3	2.1	2.43	101	91	88	62	105	144	0.0219967	0.952806	0.999982	false	6	89620970	89652511	+	Txnrd3	thioredoxin reductase 3 [Source:MGI Symbol%3BAcc:MGI:2386711]	K22182 thioredoxin reductase (NADPH) [EC:1.8.1.9] | (RefSeq) Txnrd3, AI196535, TGR, TR2; thioredoxin reductase 3 (A)	ko00450: Selenocompound metabolism; ko05200: Pathways in cancer; ko05225: Hepatocellular carcinoma	unnamed protein product [Mus musculus]	RecName: Full=Thioredoxin reductase 1, cytoplasmic; Short=TR; EC=1.8.1.9; AltName: Full=Thioredoxin reductase TR1;	SubName: Full=Uncharacterized protein {ECO:0000313|Ensembl:ENSECAP00000019497};	Thioredoxin reductase	GO:0005829,cytosol; GO:0005739,mitochondrion; GO:0009055,electron transfer activity; GO:0050660,flavin adenine dinucleotide binding; GO:0098623,selenite reductase activity; GO:0004791,thioredoxin-disulfide reductase activity; GO:0045454,cell redox homeostasis; GO:0000305,response to oxygen radical	PF07992.14:Pyridine nucleotide-disulphide oxidoreductase
gene:ENSMUSG00000000817	4.59	5	4.56	3.81	4.1	3.81	153	159	138	124	140	154	-0.215174	0.391779	0.999982	false	1	161608258	161616064	-	Fasl	Fas ligand (TNF superfamily%2C member 6) [Source:MGI Symbol%3BAcc:MGI:99255]	K04389 tumor necrosis factor ligand superfamily member 6 | (RefSeq) Fasl, APT1LG1, CD178, CD95-L, CD95L, Fas-L, Faslg, Tnfsf6, Tnlg1a, gld; Fas ligand (TNF superfamily, member 6) (A)	ko01524: Platinum drug resistance; ko04010: MAPK signaling pathway; ko04014: Ras signaling pathway; ko04060: Cytokine-cytokine receptor interaction; ko04068: FoxO signaling pathway; ko04151: PI3K-Akt signaling pathway; ko04210: Apoptosis; ko04217: Necroptosis; ko04650: Natural killer cell mediated cytotoxicity; ko04722: Neurotrophin signaling pathway; ko04932: Non-alcoholic fatty liver disease; k…	tumor necrosis factor ligand superfamily member 6 isoform 1 [Mus musculus]	RecName: Full=Tumor necrosis factor ligand superfamily member 6; AltName: Full=CD95 ligand; Short=CD95-L; AltName: Full=Fas antigen ligand; Short=Fas ligand; Short=FasL; AltName: CD_antigen=CD178; Contains: RecName: Full=Tumor necrosis factor ligand superfamily member 6, membrane form; Contains: RecName: Full=Tumor necrosis factor ligand superfamily member 6, soluble form; AltName: Full=Receptor-…	SubName: Full=Tumor necrosis factor ligand superfamily member 6 {ECO:0000313|Ensembl:ENSMMUP00000053088};	--	GO:0060205,cytoplasmic vesicle lumen; GO:0009897,external side of plasma membrane; GO:0070062,extracellular exosome; GO:0016021,integral component of membrane; GO:0043202,lysosomal lumen; GO:0005634,nucleus; GO:0005886,plasma membrane; GO:0005125,cytokine activity; GO:0005164,tumor necrosis factor receptor binding; GO:0006919,activation of cysteine-type endopeptidase activity involved in apoptoti…	PF00229.18:TNF(Tumour Necrosis Factor) family
gene:ENSMUSG00000000823	6.63	6.87	7.07	7.05	5.3	8.44	777	768	752	806	636	1200	0.0632835	0.77104	0.999982	false	2	181223896	181234596	-	Zfp512b	zinc finger protein 512B [Source:MGI Symbol%3BAcc:MGI:2685478]	--	--	Znf512b protein, partial [Mus musculus]	RecName: Full=Zinc finger protein 512;	SubName: Full=zinc finger protein 512B {ECO:0000313|RefSeq:XP_021568899.1};	FOG: Zn-finger	GO:0005634,nucleus; GO:0003677,DNA binding; GO:0046872,metal ion binding; GO:0006355,regulation of transcription, DNA-templated; GO:0006351,transcription, DNA-templated	PF13894.6:C2H2-type zinc finger
gene:ENSMUSG00000000826	31.66	32.55	36.3	30.34	25.06	34.15	3788	3716	3941	3543	3073	4956	-0.116043	0.505915	0.999982	false	2	181162278	181196926	+	Dnajc5	DnaJ heat shock protein family (Hsp40) member C5 [Source:MGI Symbol%3BAcc:MGI:892995]	K09525 DnaJ homolog subfamily C member 5 | (RefSeq) Dnajc5, 2610314I24Rik, AU018536, Csp; DnaJ heat shock protein family (Hsp40) member C5 (A)	ko04141: Protein processing in endoplasmic reticulum	dnaJ homolog subfamily C member 5 [Mus musculus]	RecName: Full=DnaJ homolog subfamily C member 5 {ECO:0000250|UniProtKB:Q9H3Z4}; AltName: Full=Cysteine string protein {ECO:0000303|PubMed:8631751}; Short=CSP {ECO:0000303|PubMed:8631751};	SubName: Full=Uncharacterized protein {ECO:0000313|Ensembl:ENSMNEP00000023657};	Molecular chaperone (DnaJ superfamily)	GO:0042584,chromaffin granule membrane; GO:0042470,melanosome; GO:0031594,neuromuscular junction; GO:0005886,plasma membrane; GO:0008021,synaptic vesicle; GO:0061077,chaperone-mediated protein folding; GO:0043524,negative regulation of neuron apoptotic process; GO:0098693,regulation of synaptic vesicle cycle	PF00226.31:DnaJ domain
gene:ENSMUSG00000000827	8.97	9.25	9.22	9.35	8.39	9.94	769	757	717	782	737	1034	0.0652931	0.681862	0.999982	false	2	181138935	181159759	+	Tpd52l2	tumor protein D52-like 2 [Source:MGI Symbol%3BAcc:MGI:1913564]	--	--	PREDICTED: tumor protein D54 isoform X2 [Mus musculus]	RecName: Full=Tumor protein D54; AltName: Full=Tumor protein D52-like 2;	SubName: Full=tumor protein D54 isoform X2 {ECO:0000313|RefSeq:XP_008057947.1};	Coiled-coil protein TPD52	GO:0005737,cytoplasm; GO:0048471,perinuclear region of cytoplasm	PF04201.15:Tumour protein D52 family
gene:ENSMUSG00000000838	11.46	16.16	16.2	16.35	17.42	9.23	1768	2379	2268	2462	2754	1727	0.035512	0.907232	0.999982	false	X	67722147	67761569	+	Fmr1	FMRP translational regulator 1 [Source:MGI Symbol%3BAcc:MGI:95564]	K15516 fragile X mental retardation protein | (RefSeq) Fmr1, FMRP, Fmr-1; fragile X mental retardation syndrome 1 (A)	ko03013: RNA transport	synaptic functional regulator FMR1 [Mesocricetus auratus]	RecName: Full=Synaptic functional regulator FMR1 {ECO:0000305}; AltName: Full=Fragile X mental retardation protein 1 homolog {ECO:0000250|UniProtKB:Q06787}; Short=FMRP {ECO:0000250|UniProtKB:Q06787}; Short=Protein FMR-1 {ECO:0000250|UniProtKB:Q06787};	SubName: Full=Uncharacterized protein {ECO:0000313|Ensembl:ENSOCUP00000012576};	--	GO:0030424,axon; GO:0043679,axon terminus; GO:0030054,cell junction; GO:0042995,cell projection; GO:0010369,chromocenter; GO:0005694,chromosome; GO:0000775,chromosome, centromeric region; GO:0005737,cytoplasm; GO:0036464,cytoplasmic ribonucleoprotein granule; GO:0010494,cytoplasmic stress granule; GO:0030425,dendrite; GO:1902737,dendritic filopodium; GO:0043197,dendritic spine; GO:0019897,extrins…	PF12235.8:Fragile X-related 1 protein core C terminal
gene:ENSMUSG00000000861	17.5	17.35	17.48	20.25	19.77	15.81	3966	3753	3597	4481	4594	4347	0.149395	0.406032	0.999982	false	11	24028056	24124123	+	Bcl11a	B cell CLL/lymphoma 11A (zinc finger protein) [Source:MGI Symbol%3BAcc:MGI:106190]	K22045 B-cell lymphoma/leukemia 11A | (RefSeq) Bcl11a, 2810047E18Rik, BCL-11A, Ctip1, D930021L15Rik, Evi9, Evi9a, Evi9b, Evi9c, mKIAA1809; B cell CLL/lymphoma 11A (zinc finger protein) (A)	--	B-cell lymphoma/leukemia 11A isoform 4 [Mus musculus]	RecName: Full=Myoneurin;	SubName: Full=Uncharacterized protein {ECO:0000313|Ensembl:ENSPCOP00000030677};	FOG: Zn-finger	GO:0005634,nucleus; GO:0003677,DNA binding; GO:0046872,metal ion binding; GO:1990830,cellular response to leukemia inhibitory factor; GO:0006355,regulation of transcription, DNA-templated; GO:0006351,transcription, DNA-templated	PF00096.26:Zinc finger, C2H2 type
gene:ENSMUSG00000000869	0.28	0.79	0.89	1.36	0.83	0.51	6	16	17	28	18	13	0.505828	0.513572	0.999982	false	11	53493809	53509496	-	Il4	interleukin 4 [Source:MGI Symbol%3BAcc:MGI:96556]	K05430 interleukin 4 | (RefSeq) Il4, BSF-1, Il-4; interleukin 4 (A)	ko04060: Cytokine-cytokine receptor interaction; ko04151: PI3K-Akt signaling pathway; ko04630: JAK-STAT signaling pathway; ko04640: Hematopoietic cell lineage; ko04657: IL-17 signaling pathway; ko04658: Th1 and Th2 cell differentiation; ko04659: Th17 cell differentiation; ko04660: T cell receptor signaling pathway; ko04664: Fc epsilon RI signaling pathway; ko04672: Intestinal immune network for I…	interleukin-4 precursor [Mus musculus]	RecName: Full=Interleukin-4; Short=IL-4; AltName: Full=B-cell stimulatory factor 1; Short=BSF-1; AltName: Full=Lymphocyte stimulatory factor 1; Flags: Precursor;	RecName: Full=Interleukin-4 {ECO:0000256|PIRNR:PIRNR001941}; Short=IL-4 {ECO:0000256|PIRNR:PIRNR001941}; AltName: Full=B-cell stimulatory factor 1 {ECO:0000256|PIRNR:PIRNR001941}; AltName: Full=Lymphocyte stimulatory factor 1 {ECO:0000256|PIRNR:PIRNR001941};	GTP-binding protein	GO:0005615,extracellular space; GO:0005125,cytokine activity; GO:0008083,growth factor activity; GO:0005136,interleukin-4 receptor binding; GO:0042113,B cell activation; GO:0043011,myeloid dendritic cell differentiation; GO:1903660,negative regulation of complement-dependent cytotoxicity; GO:2000352,negative regulation of endothelial cell apoptotic process; GO:0010633,negative regulation of epith…	PF00727.18:Interleukin 4
gene:ENSMUSG00000000876	6.68	6.92	6.29	7.13	6.99	6.98	358	354	306	373	384	454	0.139894	0.453046	0.999982	false	2	154427678	154445628	-	Pxmp4	peroxisomal membrane protein 4 [Source:MGI Symbol%3BAcc:MGI:1891701]	K13350 peroxisomal membrane protein 4 | (RefSeq) Pxmp4, 3010018P03Rik, Pmp24; peroxisomal membrane protein 4 (A)	ko04146: Peroxisome	peroxisomal membrane protein 4 [Mus musculus]	RecName: Full=Peroxisomal membrane protein 4;	RecName: Full=Peroxisomal membrane protein 4 {ECO:0000256|PIRNR:PIRNR013674};	--	GO:0016021,integral component of membrane; GO:0005778,peroxisomal membrane	PF02466.19:Tim17/Tim22/Tim23/Pmp24 family
gene:ENSMUSG00000000881	1.9	1.9	1.79	2.02	1.76	1.84	191	182	163	198	181	224	0.0584265	0.791283	0.999982	false	X	99811328	99862016	+	Dlg3	discs large MAGUK scaffold protein 3 [Source:MGI Symbol%3BAcc:MGI:1888986]	K21098 discs large protein 3 | (RefSeq) Dlg3, Dlgh3, SAP102, mKIAA1232; discs large MAGUK scaffold protein 3 (A)	ko04390: Hippo signaling pathway; ko04530: Tight junction; ko05165: Human papillomavirus infection	disks large homolog 3 isoform 1 [Mus musculus]	RecName: Full=MAGUK p55 subfamily member 5;	SubName: Full=Uncharacterized protein {ECO:0000313|Ensembl:ENSECAP00000034810};	Membrane-associated guanylate kinase MAGUK (contains PDZ, SH3, HOOK and GUK domains)	GO:0005923,bicellular tight junction; GO:0012505,endomembrane system; GO:0005886,plasma membrane; GO:0070830,bicellular tight junction assembly; GO:0090162,establishment of epithelial cell polarity	PF00625.21:Guanylate kinase
gene:ENSMUSG00000000884	1.28	1.15	0.83	1.3	0.51	1.39	93	80	55	92	38	122	0.000161594	0.999724	0.999982	false	16	18317463	18385429	+	Gnb1l	guanine nucleotide binding protein (G protein)%2C beta polypeptide 1-like [Source:MGI Symbol%3BAcc:MGI:1338057]	K14556 U3 small nucleolar RNA-associated protein 12 | (RefSeq) Wdr3, AW546279, D030020G18Rik; WD repeat domain 3 (A)	ko03008: Ribosome biogenesis in eukaryotes	guanine nucleotide-binding protein subunit beta-like protein 1 isoform 3 [Mus musculus]	RecName: Full=U3 small nucleolar RNA-associated protein 15 homolog;	SubName: Full=G protein subunit beta 1 like {ECO:0000313|Ensembl:ENSPTRP00000079607}; SubName: Full=GNB1L isoform 1 {ECO:0000313|EMBL:PNI90415.1}; SubName: Full=GNB1L isoform 2 {ECO:0000313|EMBL:PNI90416.1}; SubName: Full=Guanine nucleotide binding protein (G protein), beta polypeptide 1-like {ECO:0000313|EMBL:JAA06848.1};	G-protein beta subunit-like protein GNB1L, contains WD repeats	GO:0001650,fibrillar center; GO:0005730,nucleolus; GO:0006364,rRNA processing	PF00400.32:WD domain, G-beta repeat
gene:ENSMUSG00000000901	1.36	0.85	1.06	0.64	0.31	1.47	65	39	46	30	15	85	-0.398059	0.530922	0.999982	false	10	75759056	75772330	-	Mmp11	matrix metallopeptidase 11 [Source:MGI Symbol%3BAcc:MGI:97008]	K07993 matrix metalloproteinase-11 (stromelysin 3) [EC:3.4.24.-] | (RefSeq) Mmp11, MMP-11, SL-3, ST3, Stmy3; matrix metallopeptidase 11 (A)	--	stromelysin-3 preproprotein [Mus musculus]	RecName: Full=Matrix metalloproteinase-14; Short=MMP-14; EC=3.4.24.80; Flags: Precursor;	SubName: Full=Uncharacterized protein {ECO:0000313|Ensembl:ENSPCOP00000018676};	Gelatinase A and related matrix metalloproteases	GO:0031012,extracellular matrix; GO:0016021,integral component of membrane; GO:0042470,melanosome; GO:0004222,metalloendopeptidase activity; GO:0008270,zinc ion binding; GO:0045746,negative regulation of Notch signaling pathway; GO:0045579,positive regulation of B cell differentiation; GO:0030307,positive regulation of cell growth; GO:0030335,positive regulation of cell migration; GO:0010831,posi…	PF00413.24:Matrixin
gene:ENSMUSG00000000902	12.85	13.19	13.13	12.04	9.15	11.69	1754	1718	1626	1603	1280	1935	-0.204341	0.203926	0.999982	false	10	75732603	75757451	-	Smarcb1	SWI/SNF related%2C matrix associated%2C actin dependent regulator of chromatin%2C subfamily b%2C member 1 [Source:MGI Symbol%3BAcc:MGI:1328366]	K11648 SWI/SNF-related matrix-associated actin-dependent regulator of chromatin subfamily B member 1 | (RefSeq) Smarcb1, AU020204, Baf47, Ini1, SNF5/INI1, Snf5; SWI/SNF related, matrix associated, actin dependent regulator of chromatin, subfamily b, member 1 (A)	ko04714: Thermogenesis; ko05225: Hepatocellular carcinoma	SWI/SNF-related matrix-associated actin-dependent regulator of chromatin subfamily B member 1 isoform 1 [Mus musculus]	RecName: Full=SWI/SNF-related matrix-associated actin-dependent regulator of chromatin subfamily B member 1; AltName: Full=BRG1-associated factor 47; Short=BAF47;	SubName: Full=SWI/SNF-related matrix-associated actin-dependent regulator of chromatin subfamily B member 1 isoform a {ECO:0000313|EMBL:HDA56521.1}; Flags: Fragment;	SWI-SNF chromatin remodeling complex, Snf5 subunit	GO:0001650,fibrillar center; GO:0071565,nBAF complex; GO:0071564,npBAF complex; GO:0005654,nucleoplasm; GO:0016514,SWI/SNF complex; GO:0001741,XY body; GO:0003677,DNA binding; GO:0043044,ATP-dependent chromatin remodeling; GO:0001835,blastocyst hatching; GO:0007049,cell cycle; GO:0030154,cell differentiation; GO:0006281,DNA repair; GO:0008285,negative regulation of cell proliferation; GO:0007399,…	PF04855.12:SNF5 / SMARCB1 / INI1
gene:ENSMUSG00000000903	79.23	50.9	52.93	51.02	56.44	43.39	1171	718	710	736	855	778	-0.224101	0.411256	0.999982	false	10	75778891	75785491	+	Vpreb3	pre-B lymphocyte gene 3 [Source:MGI Symbol%3BAcc:MGI:98938]	K06553 pre-B lymphocyte gene | (RefSeq) Vpreb3, 8HS-20, AI528709, Vpreb-3; pre-B lymphocyte gene 3 (A)	--	pre-B lymphocyte protein 3 [Mus caroli]	--	SubName: Full=V-set pre-B cell surrogate light chain 3 {ECO:0000313|Ensembl:ENSPTRP00000024367}; SubName: Full=VPREB3 isoform 1 {ECO:0000313|EMBL:PNI15889.1};	--	GO:0005615,extracellular space; GO:0006955,immune response; GO:0002377,immunoglobulin production	PF07686.17:Immunoglobulin V-set domain
gene:ENSMUSG00000000915	35.25	32.42	31.44	24.84	13.53	41.1	4469	3923	3618	3074	1758	6322	-0.279452	0.438887	0.999982	false	5	124111691	124143621	+	Hip1r	huntingtin interacting protein 1 related [Source:MGI Symbol%3BAcc:MGI:1352504]	K20040 huntingtin-interacting protein 1-related protein | (RefSeq) Hip1r, AA410023, mKIAA0655; huntingtin interacting protein 1 related (A)	--	huntingtin-interacting protein 1-related protein [Mus musculus]	--	SubName: Full=HIP1R isoform 1 {ECO:0000313|EMBL:PNI57418.1}; SubName: Full=Huntingtin interacting protein 1 related {ECO:0000313|EMBL:JAA30578.1, ECO:0000313|Ensembl:ENSPTRP00000076706};	Actin-binding protein SLA2/Huntingtin-interacting protein Hip1	GO:0016324,apical plasma membrane; GO:0005938,cell cortex; GO:0005905,clathrin-coated pit; GO:0030136,clathrin-coated vesicle; GO:0005856,cytoskeleton; GO:0005829,cytosol; GO:0005739,mitochondrion; GO:0048471,perinuclear region of cytoplasm; GO:0032587,ruffle membrane; GO:0051015,actin filament binding; GO:0035615,clathrin adaptor activity; GO:0032051,clathrin light chain binding; GO:0005547,phos…	PF07651.16:ANTH domain
gene:ENSMUSG00000000916	5.84	6.35	6.22	4.9	2.31	7.16	434	450	419	355	176	645	-0.318203	0.405468	0.999982	false	5	135398807	135405659	+	Nsun5	NOL1/NOP2/Sun domain family%2C member 5 [Source:MGI Symbol%3BAcc:MGI:2140844]	K15264 25S rRNA (cytosine2278-C5)-methyltransferase [EC:2.1.1.311] | (RefSeq) Nsun5, 9830109N13Rik, AI326939, Nol1r, Wbscr20, Wbscr20a; NOL1/NOP2/Sun domain family, member 5 (A)	--	unnamed protein product [Mus musculus]	RecName: Full=Putative methyltransferase NSUN7; EC=2.1.1.-; AltName: Full=NOL1/NOP2/Sun domain family member 7;	SubName: Full=Putative methyltransferase NSUN5 {ECO:0000313|EMBL:ELW61338.1};	Proliferation-associated nucleolar protein (NOL1)	GO:0008168,methyltransferase activity; GO:0003723,RNA binding	PF01189.17:16S rRNA methyltransferase RsmB/F
gene:ENSMUSG00000000934	4.27	3.37	4.04	3.41	5.41	4.67	150	113	129	117	195	199	0.272756	0.403639	0.999982	false	15	75528884	75550649	-	Top1mt	DNA topoisomerase 1%2C mitochondrial [Source:MGI Symbol%3BAcc:MGI:1920210]	K03163 DNA topoisomerase I [EC:5.99.1.2] | (RefSeq) Top1mt, 2900052H09Rik; DNA topoisomerase 1, mitochondrial (A)	--	DNA topoisomerase I, mitochondrial isoform 1 [Mus musculus]	RecName: Full=DNA topoisomerase I, mitochondrial; Short=TOP1mt; EC=5.99.1.2; Flags: Precursor;	RecName: Full=DNA topoisomerase I {ECO:0000256|RuleBase:RU365101}; EC=5.6.2.2 {ECO:0000256|RuleBase:RU365101}; AltName: Full=DNA topoisomerase 1 {ECO:0000256|RuleBase:RU365101};	DNA topoisomerase I	GO:0005694,chromosome; GO:0042645,mitochondrial nucleoid; GO:0003677,DNA binding; GO:0003917,DNA topoisomerase type I activity; GO:0006260,DNA replication; GO:0006265,DNA topological change	PF01028.20:Eukaryotic DNA topoisomerase I, catalytic core
gene:ENSMUSG00000000957	1.09	0.75	0.7	0.97	0.59	0.8	112	73	65	97	62	100	-0.0632528	0.865603	0.999982	false	14	54669069	54682821	+	Mmp14	matrix metallopeptidase 14 (membrane-inserted) [Source:MGI Symbol%3BAcc:MGI:101900]	K07763 matrix metalloproteinase-14 (membrane-inserted) [EC:3.4.24.80] | (RefSeq) Mmp14, AI325305, MMP-X1, MT-MMP-1, MT1-MMP, sabe; matrix metallopeptidase 14 (membrane-inserted) (A)	ko04668: TNF signaling pathway; ko04912: GnRH signaling pathway; ko04928: Parathyroid hormone synthesis, secretion and action	matrix metalloproteinase-14 preproprotein [Mus musculus]	RecName: Full=Matrix metalloproteinase-14; Short=MMP-14; EC=3.4.24.80; Flags: Precursor;	SubName: Full=Uncharacterized protein {ECO:0000313|Ensembl:ENSPCOP00000018066};	Gelatinase A and related matrix metalloproteases	GO:0031012,extracellular matrix; GO:0016021,integral component of membrane; GO:0042470,melanosome; GO:0004222,metalloendopeptidase activity; GO:0008270,zinc ion binding; GO:0045746,negative regulation of Notch signaling pathway; GO:0045579,positive regulation of B cell differentiation; GO:0030307,positive regulation of cell growth; GO:0030335,positive regulation of cell migration; GO:0010831,posi…	PF00413.24:Matrixin
gene:ENSMUSG00000000958	6.82	7.11	5.12	5.37	4.74	6.47	389	387	265	299	277	448	-0.148672	0.551052	0.999982	false	14	54606899	54655237	-	Slc7a7	solute carrier family 7 (cationic amino acid transporter%2C y+ system)%2C member 7 [Source:MGI Symbol%3BAcc:MGI:1337120]	K13867 solute carrier family 7 (L-type amino acid transporter), member 7 | (RefSeq) Slc7a7, AI790233, my+lat1; solute carrier family 7 (cationic amino acid transporter, y+ system), member 7 (A)	ko04974: Protein digestion and absorption	PREDICTED: Y+L amino acid transporter 1 isoform X1 [Mus musculus]	RecName: Full=Large neutral amino acids transporter small subunit 1; AltName: Full=4F2 light chain; Short=4F2 LC; Short=4F2LC; AltName: Full=L-type amino acid transporter 1; AltName: Full=LAT1 light chain; AltName: Full=Solute carrier family 7 member 5;	SubName: Full=Y+L amino acid transporter 1 {ECO:0000313|EMBL:ELW69240.1};	Amino acid transporters	GO:0016324,apical plasma membrane; GO:0005829,cytosol; GO:0016021,integral component of membrane; GO:0005886,plasma membrane; GO:0015171,amino acid transmembrane transporter activity; GO:0042605,peptide antigen binding; GO:0030154,cell differentiation; GO:0007399,nervous system development; GO:0015804,neutral amino acid transport	PF13520.6:Amino acid permease
gene:ENSMUSG00000000959	23.8	19.72	21.72	18.53	19.71	21.01	1825	1443	1512	1387	1549	1955	-0.0835692	0.646982	0.999982	false	14	54598291	54607130	+	Oxa1l	oxidase assembly 1-like [Source:MGI Symbol%3BAcc:MGI:1916339]	K03217 YidC/Oxa1 family membrane protein insertase | (RefSeq) Oxa1l, 1810020M02Rik, AI894287; oxidase assembly 1-like (A)	ko03060: Protein export	mitochondrial inner membrane protein OXA1L [Mus musculus]	RecName: Full=Mitochondrial inner membrane protein OXA1L; AltName: Full=Oxidase assembly 1-like protein; Short=OXA1-like protein; Flags: Precursor;	SubName: Full=Mitochondrial inner membrane protein OXA1L {ECO:0000313|EMBL:ELW69239.1};	Inner membrane protein translocase involved in respiratory chain assembly	GO:0016021,integral component of membrane; GO:0005743,mitochondrial inner membrane; GO:0031966,mitochondrial membrane; GO:0032977,membrane insertase activity; GO:0097177,mitochondrial ribosome binding; GO:0042803,protein homodimerization activity; GO:0032981,mitochondrial respiratory chain complex I assembly; GO:0051262,protein tetramerization	PF02096.20:60Kd inner membrane protein
gene:ENSMUSG00000000976	12.3	12.77	14.3	11.99	9.79	9.55	1359	1346	1433	1293	1108	1279	-0.278553	0.106757	0.999982	false	11	83644522	83674580	+	Heatr6	HEAT repeat containing 6 [Source:MGI Symbol%3BAcc:MGI:1919790]	--	--	HEAT repeat-containing protein 6 [Mus musculus]	RecName: Full=HEAT repeat-containing protein 6;	SubName: Full=Uncharacterized protein {ECO:0000313|EMBL:VFV46551.1};	HEAT and armadillo repeat-containing protein	--	PF13251.6:Domain of unknown function (DUF4042)
gene:ENSMUSG00000000982	72.99	39.27	49.41	30.32	14.51	34.77	962	494	591	390	196	556	-0.988708	0.00916279	0.999982	false	11	83538670	83540181	-	Ccl3	chemokine (C-C motif) ligand 3 [Source:MGI Symbol%3BAcc:MGI:98260]	K05408 C-C motif chemokine 3 | (RefSeq) Ccl3, AI323804, G0S19-1, LD78alpha, MIP-1alpha, MIP1-(a), MIP1-alpha, Mip1a, Scya3; chemokine (C-C motif) ligand 3 (A)	ko04060: Cytokine-cytokine receptor interaction; ko04061: Viral protein interaction with cytokine and cytokine receptor; ko04062: Chemokine signaling pathway; ko04620: Toll-like receptor signaling pathway; ko05142: Chagas disease; ko05163: Human cytomegalovirus infection; ko05323: Rheumatoid arthritis	C-C motif chemokine 3 precursor [Mus musculus]	RecName: Full=C-C motif chemokine 3; AltName: Full=Macrophage inflammatory protein 1-alpha; Short=MIP-1-alpha; AltName: Full=Small-inducible cytokine A3; Flags: Precursor;	RecName: Full=C-C motif chemokine {ECO:0000256|RuleBase:RU361150};	--	GO:0005737,cytoplasm; GO:0005829,cytosol; GO:0005615,extracellular space; GO:0005622,intracellular; GO:0004698,calcium-dependent protein kinase C activity; GO:0048020,CCR chemokine receptor binding; GO:0031726,CCR1 chemokine receptor binding; GO:0031730,CCR5 chemokine receptor binding; GO:0042056,chemoattractant activity; GO:0008009,chemokine activity; GO:0042802,identical protein binding; GO:001…	PF00048.20:Small cytokines (intecrine/chemokine), interleukin-8 like
gene:ENSMUSG00000001016	7.24	7.12	7.06	6.85	5.96	7.19	1069	1003	946	987	902	1288	-0.0472331	0.762746	0.999982	false	3	90383433	90395686	+	Ilf2	interleukin enhancer binding factor 2 [Source:MGI Symbol%3BAcc:MGI:1915031]	K13089 interleukin enhancer-binding factor 2 | (RefSeq) Ilf2, 6230405A16Rik, TEG-267, Tex261, Tex267; interleukin enhancer binding factor 2 (A)	--	PREDICTED: interleukin enhancer-binding factor 2 isoform X2 [Chinchilla lanigera]	RecName: Full=Interleukin enhancer-binding factor 2;	SubName: Full=Interleukin enhancer binding factor 2 {ECO:0000313|Ensembl:ENSOCUP00000004714};	Transcription factor NFAT, subunit NF45	GO:0005737,cytoplasm; GO:0005730,nucleolus; GO:0005634,nucleus; GO:1990904,ribonucleoprotein complex; GO:0005524,ATP binding; GO:0003677,DNA binding; GO:0003725,double-stranded RNA binding; GO:0016740,transferase activity; GO:0006955,immune response; GO:0045893,positive regulation of transcription, DNA-templated; GO:0006351,transcription, DNA-templated	PF07528.14:DZF domain
gene:ENSMUSG00000001017	57.64	59.71	62.37	61.74	48.24	65.3	3607	3566	3542	3771	3094	4958	0.0131084	0.936955	0.999982	false	3	90406263	90416805	-	Chtop	chromatin target of PRMT1 [Source:MGI Symbol%3BAcc:MGI:1913761]	--	--	unknown [Homo sapiens]	RecName: Full=Chromatin target of PRMT1 protein; AltName: Full=Friend of PRMT1 protein; AltName: Full=Small arginine- and glycine-rich protein; Short=SRAG;	SubName: Full=Uncharacterized protein {ECO:0000313|Ensembl:ENSAMEP00000012830};	--	GO:0036464,cytoplasmic ribonucleoprotein granule; GO:0016607,nuclear speck; GO:0005730,nucleolus; GO:0000346,transcription export complex; GO:0008327,methyl-CpG binding; GO:0003723,RNA binding; GO:0006406,mRNA export from nucleus; GO:0032781,positive regulation of ATPase activity; GO:0008284,positive regulation of cell proliferation; GO:0051096,positive regulation of helicase activity; GO:0031062…	--
gene:ENSMUSG00000001018	16.12	14.44	13.09	17.13	15.35	14.12	635	543	468	659	620	675	0.146085	0.461157	0.999982	false	3	90395333	90398340	-	Snapin	SNAP-associated protein [Source:MGI Symbol%3BAcc:MGI:1333745]	K20002 SNARE-associated protein Snapin | (RefSeq) Snapin, 25kDa, AA407989, AV026596, Bloc1s7, Snap25bp, Snapap; SNAP-associated protein (A)	--	SNARE-associated protein Snapin [Mesocricetus auratus]	--	RecName: Full=SNARE-associated protein Snapin {ECO:0000256|PIRNR:PIRNR037631}; AltName: Full=Biogenesis of lysosome-related organelles complex 1 subunit 7 {ECO:0000256|PIRNR:PIRNR037631};	--	GO:1904115,axon cytoplasm; GO:0031083,BLOC-1 complex; GO:0099078,BORC complex; GO:0048471,perinuclear region of cytoplasm; GO:0030672,synaptic vesicle membrane; GO:0000149,SNARE binding; GO:0048490,anterograde synaptic vesicle transport; GO:0097352,autophagosome maturation; GO:0034629,cellular protein-containing complex localization; GO:0008333,endosome to lysosome transport; GO:0006886,intracell…	PF14712.6:Snapin/Pallidin
gene:ENSMUSG00000001025	13.18	12.12	11.34	11.63	9.91	22.36	310	272	242	267	239	638	0.309873	0.379695	0.999982	false	3	90520189	90531488	+	S100a6	S100 calcium binding protein A6 (calcyclin) [Source:MGI Symbol%3BAcc:MGI:1339467]	--	--	protein S100-A6 [Mus musculus]	RecName: Full=Protein S100-A6; AltName: Full=Calcyclin; AltName: Full=Lung 10 kDa protein; AltName: Full=S100 calcium-binding protein A6;	RecName: Full=Protein S100 {ECO:0000256|RuleBase:RU361184}; AltName: Full=S100 calcium-binding protein {ECO:0000256|RuleBase:RU361184};	--	GO:0005829,cytosol; GO:0031234,extrinsic component of cytoplasmic side of plasma membrane; GO:0005635,nuclear envelope; GO:0048471,perinuclear region of cytoplasm; GO:0001726,ruffle; GO:0005509,calcium ion binding; GO:0048306,calcium-dependent protein binding; GO:0042803,protein homodimerization activity; GO:0047485,protein N-terminus binding; GO:0044548,S100 protein binding; GO:0005523,tropomyos…	PF01023.19:S-100/ICaBP type calcium binding domain
gene:ENSMUSG00000001027	6.41	6.96	7.05	7.37	4.89	7.06	777	805	775	872	607	1038	-0.0339258	0.868424	0.999982	false	11	106209418	106244114	-	Scn4a	sodium channel%2C voltage-gated%2C type IV%2C alpha [Source:MGI Symbol%3BAcc:MGI:98250]	K04837 voltage-gated sodium channel type IV alpha | (RefSeq) Scn4a, Nav1.4, SkM1, mH2; sodium channel, voltage-gated, type IV, alpha (A)	--	sodium channel protein type 4 subunit alpha [Mus musculus]	RecName: Full=Sodium channel protein type 4 subunit alpha; AltName: Full=Sodium channel protein skeletal muscle subunit alpha; AltName: Full=Sodium channel protein type IV subunit alpha; AltName: Full=Voltage-gated sodium channel subunit alpha Nav1.4;	RecName: Full=Sodium channel protein {ECO:0000256|RuleBase:RU361132};	Voltage-gated Ca2+ channels, alpha1 subunits	GO:0005886,plasma membrane; GO:0001518,voltage-gated sodium channel complex; GO:0005244,voltage-gated ion channel activity; GO:0005248,voltage-gated sodium channel activity; GO:0086010,membrane depolarization during action potential; GO:0019228,neuronal action potential; GO:0034765,regulation of ion transmembrane transport	PF00520.31:Ion transport protein
gene:ENSMUSG00000001029	34	33.71	32.56	31.4	11.73	31.68	1114	1054	968	1004	394	1259	-0.389816	0.271025	0.999982	false	11	106268482	106278901	-	Icam2	intercellular adhesion molecule 2 [Source:MGI Symbol%3BAcc:MGI:96394]	K06523 intercellular adhesion molecule 2 | (RefSeq) Icam2, CD102, Icam-2, Ly-60; intercellular adhesion molecule 2 (A)	ko04514: Cell adhesion molecules; ko04650: Natural killer cell mediated cytotoxicity	intercellular adhesion molecule 2 precursor [Mus musculus]	RecName: Full=Intercellular adhesion molecule 2; Short=ICAM-2; AltName: CD_antigen=CD102; Flags: Precursor;	SubName: Full=intercellular adhesion molecule 2 isoform X5 {ECO:0000313|RefSeq:XP_023585122.1};	--	GO:0032154,cleavage furrow; GO:0005887,integral component of plasma membrane; GO:0005902,microvillus; GO:0001931,uropod; GO:0005178,integrin binding; GO:0098609,cell-cell adhesion	PF03921.14:Intercellular adhesion molecule (ICAM), N-terminal domain
gene:ENSMUSG00000001034	8.07	6.96	6.28	5.14	2.54	8.68	610	502	431	379	197	796	-0.343695	0.40278	0.999982	false	11	61379638	61385232	-	Mapk7	mitogen-activated protein kinase 7 [Source:MGI Symbol%3BAcc:MGI:1346347]	K04464 mitogen-activated protein kinase 7 [EC:2.7.11.24] | (RefSeq) Mapk7, BMK-1, BMK1, ERK-5, ERK5, Erk5-T, PRKM7, b2b2346Clo; mitogen-activated protein kinase 7 (A)	ko04010: MAPK signaling pathway; ko04540: Gap junction; ko04657: IL-17 signaling pathway; ko04722: Neurotrophin signaling pathway; ko04912: GnRH signaling pathway; ko04921: Oxytocin signaling pathway; ko05206: MicroRNAs in cancer; ko05418: Fluid shear stress and atherosclerosis	unnamed protein product [Mus musculus]	RecName: Full=Mitogen-activated protein kinase 7; Short=MAP kinase 7; Short=MAPK 7; EC=2.7.11.24;	RecName: Full=Mitogen-activated protein kinase {ECO:0000256|RuleBase:RU361165, ECO:0000256|SAAS:SAAS00574127}; EC=2.7.11.24 {ECO:0000256|RuleBase:RU361165, ECO:0000256|SAAS:SAAS00574127};	Mitogen-activated protein kinase	GO:0005737,cytoplasm; GO:0005829,cytosol; GO:0005634,nucleus; GO:0016605,PML body; GO:0005524,ATP binding; GO:0004707,MAP kinase activity; GO:0051019,mitogen-activated protein kinase binding; GO:0007049,cell cycle; GO:0030154,cell differentiation; GO:0070301,cellular response to hydrogen peroxide; GO:0071499,cellular response to laminar fluid shear stress; GO:0071310,cellular response to organic …	PF00069.25:Protein kinase domain
gene:ENSMUSG00000001036	1.98	1.74	1.57	1.21	1.27	1.74	178	149	128	106	117	190	-0.269654	0.366828	0.999982	false	11	61408075	61470513	-	Epn2	epsin 2 [Source:MGI Symbol%3BAcc:MGI:1333766]	K12471 epsin | (RefSeq) Epn2, 9530051D10Rik, AA536924, Ibp2; epsin 2 (A)	ko04144: Endocytosis	epsin-2 isoform 1 [Mus musculus]	RecName: Full=Clathrin interactor 1; AltName: Full=Epsin-4;	SubName: Full=Uncharacterized protein {ECO:0000313|Ensembl:ENSNLEP00000010658};	Equilibrative nucleoside transporter protein	GO:0030136,clathrin-coated vesicle; GO:0005798,Golgi-associated vesicle; GO:0016020,membrane; GO:0005654,nucleoplasm; GO:0048471,perinuclear region of cytoplasm; GO:0005802,trans-Golgi network; GO:0030276,clathrin binding; GO:0008289,lipid binding; GO:0006897,endocytosis	PF01417.20:ENTH domain
gene:ENSMUSG00000001052	22.84	25.88	26.07	24.29	26.86	18.48	2366	2558	2451	2456	2852	2322	-0.042193	0.848395	0.999982	false	3	129776408	129855202	-	Sec24b	Sec24 related gene family%2C member B (S. cerevisiae) [Source:MGI Symbol%3BAcc:MGI:2139764]	K14007 protein transport protein SEC24 | (RefSeq) Sec24b, AI605202, SEC24; Sec24 related gene family, member B (S. cerevisiae) (A)	ko04141: Protein processing in endoplasmic reticulum	protein transport protein Sec24B [Mus musculus]	RecName: Full=Protein transport protein Sec24A {ECO:0000305}; AltName: Full=SEC24-related protein A;	SubName: Full=Protein transport protein Sec24B isoform a {ECO:0000313|EMBL:JAB32077.1};	Vesicle coat complex COPII, subunit SEC24/subunit SFB2	GO:0030127,COPII vesicle coat; GO:0005829,cytosol; GO:0005789,endoplasmic reticulum membrane; GO:0000139,Golgi membrane; GO:0008270,zinc ion binding; GO:0090110,cargo loading into COPII-coated vesicle; GO:0042632,cholesterol homeostasis; GO:0006888,ER to Golgi vesicle-mediated transport; GO:0006886,intracellular protein transport; GO:0050714,positive regulation of protein secretion; GO:0045714,re…	PF04811.15:Sec23/Sec24 trunk domain
gene:ENSMUSG00000001053	5.3	5.51	5.19	3.75	1.75	6.9	249	247	221	172	84	393	-0.328369	0.473251	0.999982	false	11	51533890	51541669	-	N4bp3	NEDD4 binding protein 3 [Source:MGI Symbol%3BAcc:MGI:2442218]	--	--	NEDD4-binding protein 3 [Mus musculus]	RecName: Full=Leucine zipper putative tumor suppressor 2 {ECO:0000255|HAMAP-Rule:MF_03026}; AltName: Full=Protein LAPSER1 {ECO:0000255|HAMAP-Rule:MF_03026};	SubName: Full=Uncharacterized protein {ECO:0000313|Ensembl:ENSOCUP00000009629};	--	GO:0005813,centrosome; GO:0005737,cytoplasm; GO:0005874,microtubule; GO:0030496,midbody; GO:0051013,microtubule severing; GO:0000281,mitotic cytokinesis; GO:0030178,negative regulation of Wnt signaling pathway; GO:0051168,nuclear export; GO:0051255,spindle midzone assembly; GO:0016055,Wnt signaling pathway	PF06818.15:Fez1
gene:ENSMUSG00000001054	26.97	25.5	25.25	22.48	14.33	26.8	1003	905	852	816	546	1209	-0.245571	0.336065	0.999982	false	11	51514498	51526723	-	Rmnd5b	required for meiotic nuclear division 5 homolog B [Source:MGI Symbol%3BAcc:MGI:1913339]	K23333 E3 ubiquitin-protein transferase RMND5 [EC:2.3.2.27] | (RefSeq) Rmnd5b, 0610039K22Rik, Gid2; required for meiotic nuclear division 5 homolog B (A)	--	protein RMD5 homolog B [Mus musculus]	RecName: Full=E3 ubiquitin-protein transferase MAEA; EC=2.3.2.27 {ECO:0000250|UniProtKB:Q7L5Y9}; AltName: Full=Macrophage erythroblast attacher;	SubName: Full=Uncharacterized protein {ECO:0000313|Ensembl:ENSOCUP00000002782};	Predicted E3 ubiquitin ligase	GO:0005737,cytoplasm; GO:0005856,cytoskeleton; GO:0016363,nuclear matrix; GO:0005654,nucleoplasm; GO:0005886,plasma membrane; GO:0003779,actin binding; GO:0007049,cell cycle; GO:0051301,cell division; GO:0043249,erythrocyte maturation; GO:0045721,negative regulation of gluconeogenesis	PF10607.9:CTLH/CRA C-terminal to LisH motif domain
gene:ENSMUSG00000001056	31.75	18.17	18.22	16.57	29.89	39.17	626	342	326	319	604	937	0.389611	0.331536	0.999982	false	11	51510562	51514541	+	Nhp2	NHP2 ribonucleoprotein [Source:MGI Symbol%3BAcc:MGI:1098547]	K11129 H/ACA ribonucleoprotein complex subunit 2 | (RefSeq) Nhp2, 2410130M07Rik, D11Ertd175e, Nola2; NHP2 ribonucleoprotein (A)	ko03008: Ribosome biogenesis in eukaryotes	H/ACA ribonucleoprotein complex subunit 2 [Mus musculus]	RecName: Full=H/ACA ribonucleoprotein complex subunit 2; AltName: Full=Nucleolar protein family A member 2; AltName: Full=snoRNP protein NHP2;	SubName: Full=Uncharacterized protein {ECO:0000313|Ensembl:ENSMLUP00000003068};	Box H/ACA snoRNP component, involved in ribosomal RNA pseudouridinylation	GO:0031429,box H/ACA snoRNP complex; GO:0090661,box H/ACA telomerase RNP complex; GO:0015030,Cajal body; GO:0005732,small nucleolar ribonucleoprotein complex; GO:0005697,telomerase holoenzyme complex; GO:0034513,box H/ACA snoRNA binding; GO:0070034,telomerase RNA binding; GO:0031118,rRNA pseudouridine synthesis; GO:0007004,telomere maintenance via telomerase	PF01248.26:Ribosomal protein L7Ae/L30e/S12e/Gadd45 family
gene:ENSMUSG00000001062	7.74	7.86	7.57	6.24	2.72	9.89	686	665	609	540	247	1064	-0.260357	0.524864	0.999982	false	8	123969095	123981087	-	Vps9d1	VPS9 domain containing 1 [Source:MGI Symbol%3BAcc:MGI:1914143]	--	--	VPS9 domain-containing protein 1 isoform 1 [Mus musculus]	--	SubName: Full=VPS9 domain containing 1 {ECO:0000313|Ensembl:ENSOGAP00000004366};	--	--	PF02204.18:Vacuolar sorting protein 9 (VPS9) domain
gene:ENSMUSG00000001065	6.42	6.64	5.93	4.37	2.3	7.91	611	603	512	406	224	913	-0.341251	0.40189	0.999982	false	8	123980934	123996484	+	Zfp276	zinc finger protein (C2H2 type) 276 [Source:MGI Symbol%3BAcc:MGI:1888495]	K09228 KRAB domain-containing zinc finger protein | (RefSeq) Zfp114, Gm1957, Zfp110; zinc finger protein 114 (A)	ko05168: Herpes simplex virus 1 infection	zinc finger protein 276 [Mus musculus]	RecName: Full=Zinc finger protein 692;	SubName: Full=ZNF276 isoform 4 {ECO:0000313|EMBL:PNI16166.1}; SubName: Full=Zinc finger protein 276 {ECO:0000313|EMBL:JAA08905.1, ECO:0000313|Ensembl:ENSPTRP00000014481};	--	GO:0005730,nucleolus; GO:0046872,metal ion binding; GO:0000978,RNA polymerase II proximal promoter sequence-specific DNA binding; GO:0001078,proximal promoter DNA-binding transcription repressor activity, RNA polymerase II-specific; GO:0006351,transcription, DNA-templated	PF00096.26:Zinc finger, C2H2 type
gene:ENSMUSG00000001082	10.9	8.08	7.52	5.49	2.14	11.77	543	384	340	267	109	711	-0.416926	0.425675	0.999982	false	5	34790986	34794556	-	Mfsd10	major facilitator superfamily domain containing 10 [Source:MGI Symbol%3BAcc:MGI:1915544]	K08216 MFS transporter, OCT family, solute carrier family 22 (organic anion transporter), member 20 | (RefSeq) Slc22a20, Gm963, OAT1-L, mOAT6; solute carrier family 22 (organic anion transporter), member 20 (A)	--	major facilitator superfamily domain-containing protein 10 [Mus musculus]	RecName: Full=Major facilitator superfamily domain-containing protein 10; AltName: Full=Tetracycline transporter-like protein;	SubName: Full=Major facilitator superfamily domain-containing protein 10 {ECO:0000313|EMBL:ELW62763.1};	Permease of the major facilitator superfamily	GO:0031526,brush border membrane; GO:0030659,cytoplasmic vesicle membrane; GO:0016021,integral component of membrane; GO:0008493,tetracycline transmembrane transporter activity; GO:0006915,apoptotic process; GO:0043252,sodium-independent organic anion transport; GO:0015904,tetracycline transport; GO:0055085,transmembrane transport	PF07690.16:Major Facilitator Superfamily
gene:ENSMUSG00000001089	1.21	1.49	1.05	1.03	1.59	1.08	169	199	133	140	228	183	0.0471813	0.88705	0.999982	false	4	136197072	136282091	+	Luzp1	leucine zipper protein 1 [Source:MGI Symbol%3BAcc:MGI:107629]	--	--	leucine zipper protein 1 [Mus musculus]	--	SubName: Full=Uncharacterized protein {ECO:0000313|Ensembl:ENSPCOP00000017897};	--	GO:0005634,nucleus; GO:0060840,artery development; GO:0021503,neural fold bending; GO:0003281,ventricular septum development	--
gene:ENSMUSG00000001098	11.86	11.13	10.56	10.22	11.71	15.7	824	738	666	693	834	1324	0.222202	0.351448	0.999982	false	5	114501628	114518569	-	Kctd10	potassium channel tetramerisation domain containing 10 [Source:MGI Symbol%3BAcc:MGI:2141207]	K15074 BTB/POZ domain-containing adapter for CUL3-mediated RhoA degradation protein | (RefSeq) Kctd10, AW536343, C87062, mBACURD3; potassium channel tetramerisation domain containing 10 (A)	--	BTB/POZ domain-containing adapter for CUL3-mediated RhoA degradation protein 3 isoform 1 [Mus musculus]	RecName: Full=BTB/POZ domain-containing adapter for CUL3-mediated RhoA degradation protein 2; AltName: Full=BTB/POZ domain-containing protein TNFAIP1;	SubName: Full=BTB/POZ domain-containing adapter for CUL3-mediated RhoA degradation protein 3 isoform X1 {ECO:0000313|RefSeq:XP_021561804.1};	Polymerase delta-interacting protein PDIP1 and related proteins, contain BTB/POZ domain	GO:0031463,Cul3-RING ubiquitin ligase complex; GO:0005737,cytoplasm; GO:0005768,endosome; GO:0005634,nucleus; GO:0017049,GTP-Rho binding; GO:0016477,cell migration; GO:0006260,DNA replication; GO:0006955,immune response; GO:0035024,negative regulation of Rho protein signal transduction; GO:0043161,proteasome-mediated ubiquitin-dependent protein catabolic process; GO:0051260,protein homooligomeriz…	PF02214.22:BTB/POZ domain
gene:ENSMUSG00000001100	8.88	6.17	5.64	7.29	4.92	7.93	578	383	333	463	328	626	0.00277774	0.99241	0.999982	false	11	78403019	78413562	+	Poldip2	polymerase (DNA-directed)%2C delta interacting protein 2 [Source:MGI Symbol%3BAcc:MGI:1915061]	K17809 polymerase delta-interacting protein 2 | (RefSeq) Poldip2, 1300003F06Rik, Pdip38; polymerase (DNA-directed), delta interacting protein 2 (A)	--	polymerase delta-interacting protein 2 isoform X1 [Mus pahari]	--	SubName: Full=DNA polymerase delta interacting protein 2 {ECO:0000313|Ensembl:ENSUAMP00000023553};	Putative Mg2+ and Co2+ transporter CorD	--	PF04379.14:ApaG domain
gene:ENSMUSG00000001105	16.92	15.81	14.28	11.79	15.69	19.73	444	396	340	302	422	628	0.0657869	0.811753	0.999982	false	11	78427187	78432563	+	Ift20	intraflagellar transport 20 [Source:MGI Symbol%3BAcc:MGI:1915585]	K16473 intraflagellar transport protein 20 | (RefSeq) Ift20, 0610009H04Rik, AU015496; intraflagellar transport 20 (A)	--	LOW QUALITY PROTEIN: intraflagellar transport protein 20 homolog [Mus caroli]	RecName: Full=Intraflagellar transport protein 20 homolog;	SubName: Full=Uncharacterized protein {ECO:0000313|Ensembl:ENSMNEP00000023209};	--	GO:0005814,centriole; GO:0005813,centrosome; GO:0097546,ciliary base; GO:0005929,cilium; GO:0005801,cis-Golgi network; GO:0044292,dendrite terminus; GO:0005794,Golgi apparatus; GO:0030992,intraciliary transport particle B; GO:1902636,kinociliary basal body; GO:0005902,microvillus; GO:0031514,motile cilium; GO:0032391,photoreceptor connecting cilium; GO:0001750,photoreceptor outer segment; GO:0032…	PF14931.6:Intraflagellar transport complex B, subunit 20
gene:ENSMUSG00000001120	1.62	2.2	1.77	1.58	1.35	2.17	82	106	81	78	70	133	-0.0758435	0.826125	0.999982	false	10	76597691	76797721	-	Pcbp3	poly(rC) binding protein 3 [Source:MGI Symbol%3BAcc:MGI:1890470]	K21444 poly(rC)-binding protein 3/4 | (RefSeq) Pcbp3, AlphaCP-3; poly(rC) binding protein 3 (A)	--	poly(rC)-binding protein 3 isoform 1 [Mus musculus]	RecName: Full=Poly(rC)-binding protein 1; AltName: Full=Alpha-CP1; AltName: Full=Heterogeneous nuclear ribonucleoprotein E1; Short=hnRNP E1;	SubName: Full=poly(RC)-binding protein 3 isoform X3 {ECO:0000313|RefSeq:XP_024614083.1};	PolyC-binding proteins alphaCP-1 and related KH domain proteins	GO:0036464,cytoplasmic ribonucleoprotein granule; GO:0005829,cytosol; GO:0016607,nuclear speck; GO:0003730,mRNA 3'-UTR binding; GO:0000981,DNA-binding transcription factor activity, RNA polymerase II-specific; GO:0098847,sequence-specific single stranded DNA binding; GO:0045944,positive regulation of transcription by RNA polymerase II; GO:0039694,viral RNA genome replication	PF00013.29:KH domain
gene:ENSMUSG00000001123	61.74	47.68	44.44	44.27	26.3	44.83	2270	1673	1483	1589	991	2000	-0.375173	0.155674	0.999982	false	11	78853800	78875772	-	Lgals9	lectin%2C galactose binding%2C soluble 9 [Source:MGI Symbol%3BAcc:MGI:109496]	K10093 galectin-9 | (RefSeq) Lgals9, AA407335, AI194909, AI265545, LGALS35, Lgals5, gal-9, galectin-9; lectin, galactose binding, soluble 9 (A)	--	galectin-9 isoform 1 [Mus musculus]	RecName: Full=Galectin-9; Short=Gal-9;	RecName: Full=Galectin {ECO:0000256|RuleBase:RU102079};	Galectin, galactose-binding lectin	GO:0005737,cytoplasm; GO:0005576,extracellular region; GO:0005634,nucleus; GO:0030246,carbohydrate binding; GO:0002376,immune system process	PF00337.22:Galactoside-binding lectin
gene:ENSMUSG00000001127	23.55	23.86	27.69	21.48	17.66	26.84	2651	2563	2828	2360	2037	3665	-0.136696	0.509752	0.999982	false	X	20664053	20726758	+	Araf	Araf proto-oncogene%2C serine/threonine kinase [Source:MGI Symbol%3BAcc:MGI:88065]	K08845 A-Raf proto-oncogene serine/threonine-protein kinase [EC:2.7.11.1] | (RefSeq) Araf, 1200013E08Rik, A-Raf, AW495444, Araf1; Araf proto-oncogene, serine/threonine kinase (A)	ko01521: EGFR tyrosine kinase inhibitor resistance; ko01522: Endocrine resistance; ko04010: MAPK signaling pathway; ko04012: ErbB signaling pathway; ko04068: FoxO signaling pathway; ko04270: Vascular smooth muscle contraction; ko04650: Natural killer cell mediated cytotoxicity; ko04720: Long-term potentiation; ko04726: Serotonergic synapse; ko04730: Long-term depression; ko04810: Regulation of ac…	serine/threonine-protein kinase A-Raf isoform 1 [Mus musculus]	RecName: Full=Serine/threonine-protein kinase A-Raf; EC=2.7.11.1; AltName: Full=Proto-oncogene A-Raf; AltName: Full=Proto-oncogene A-Raf-1;	SubName: Full=Uncharacterized protein {ECO:0000313|Ensembl:ENSPCOP00000011285};	Serine/threonine protein kinase RAF	GO:0005829,cytosol; GO:0005739,mitochondrion; GO:0005524,ATP binding; GO:0004709,MAP kinase kinase kinase activity; GO:0046872,metal ion binding; GO:0031434,mitogen-activated protein kinase kinase binding; GO:0030154,cell differentiation; GO:0020021,immortalization of host cell; GO:0007275,multicellular organism development; GO:0043066,negative regulation of apoptotic process; GO:0009968,negative…	PF07714.17:Protein tyrosine kinase
gene:ENSMUSG00000001128	42.79	33.22	30.47	26.68	15.39	43.74	1278	947	826	778	471	1585	-0.27237	0.462498	0.999982	false	X	20791693	20797794	-	Cfp	complement factor properdin [Source:MGI Symbol%3BAcc:MGI:97545]	K15412 complement factor properdin | (RefSeq) Cfp, BCFG, Pfc; complement factor properdin (A)	ko05168: Herpes simplex virus 1 infection	properdin precursor [Mus musculus]	RecName: Full=Properdin; AltName: Full=Complement factor P; Flags: Precursor;	SubName: Full=Uncharacterized protein {ECO:0000313|Ensembl:ENSRBIP00000020006};	FOG: Immunoglobin and related proteins	GO:0005576,extracellular region; GO:0006957,complement activation, alternative pathway	PF00090.19:Thrombospondin type 1 domain
gene:ENSMUSG00000001134	5	4.61	5.7	5.52	7.27	3.95	141	124	146	152	210	135	0.191878	0.579638	0.999982	false	X	20807961	20828256	-	Uxt	ubiquitously expressed prefoldin like chaperone [Source:MGI Symbol%3BAcc:MGI:1277988]	--	--	protein UXT [Mus pahari]	RecName: Full=Protein UXT; AltName: Full=Ubiquitously expressed transcript protein;	SubName: Full=Uncharacterized protein {ECO:0000313|Ensembl:ENSSSCP00000031112};	Predicted transcriptional regulator UXT	GO:0005813,centrosome; GO:0005737,cytoplasm; GO:0000930,gamma-tubulin complex; GO:0005634,nucleus; GO:0000922,spindle pole; GO:0048487,beta-tubulin binding; GO:0003682,chromatin binding; GO:0003714,transcription corepressor activity; GO:0007098,centrosome cycle; GO:0000122,negative regulation of transcription by RNA polymerase II; GO:0006351,transcription, DNA-templated	PF02996.17:Prefoldin subunit
gene:ENSMUSG00000001138	7.17	7.12	7.69	6.03	4.06	7.1	792	751	771	650	460	951	-0.309314	0.19917	0.999982	false	1	36550948	36567318	+	Cnnm3	cyclin M3 [Source:MGI Symbol%3BAcc:MGI:2151055]	K16302 metal transporter CNNM | (RefSeq) Cnnm3, Acdp3, Clp3, mACDP3; cyclin M3 (A)	--	metal transporter CNNM3 isoform 1 precursor [Mus musculus]	--	SubName: Full=Metal transporter CNNM3 isoform 1 {ECO:0000313|EMBL:HDC07855.1};	Predicted membrane protein, contains two CBS domains	--	PF00571.28:CBS domain
gene:ENSMUSG00000001143	4.43	6.51	8.25	4.5	3.97	6.84	561	787	948	556	515	1051	-0.271769	0.393081	0.999982	false	1	36458952	36484352	-	Lman2l	lectin%2C mannose-binding 2-like [Source:MGI Symbol%3BAcc:MGI:2443010]	K10083 lectin, mannose-binding 2-like | (RefSeq) Lman2l, A630028F14Rik, VIP36-like, VIPL; lectin, mannose-binding 2-like (A)	--	VIP36-like protein isoform 1 precursor [Mus musculus]	RecName: Full=VIP36-like protein; AltName: Full=Lectin mannose-binding 2-like; Short=LMAN2-like protein; Flags: Precursor;	SubName: Full=VIP36-like protein isoform X1 {ECO:0000313|RefSeq:XP_007197400.1};	Lectin VIP36, involved in the transport of glycoproteins carrying high mannose-type glycans	GO:0005789,endoplasmic reticulum membrane; GO:0000139,Golgi membrane; GO:0016021,integral component of membrane; GO:0030246,carbohydrate binding; GO:0046872,metal ion binding; GO:0015031,protein transport	PF03388.13:Legume-like lectin family
gene:ENSMUSG00000001150	13.82	14.46	14.66	14.36	12.27	15.64	1711	1709	1648	1736	1557	2350	0.0288643	0.854993	0.999982	false	10	76304761	76351691	+	Mcm3ap	minichromosome maintenance complex component 3 associated protein [Source:MGI Symbol%3BAcc:MGI:1930089]	K16734 SAC3 domain-containing protein 1 | (RefSeq) Sac3d1, 2410004C24Rik, AU015683, shd1; SAC3 domain containing 1 (A)	--	germinal-center associated nuclear protein [Mus musculus]	--	SubName: Full=germinal-center associated nuclear protein isoform X1 {ECO:0000313|RefSeq:XP_025719183.1};	Nuclear protein export factor	--	PF16769.5:MCM3AP domain of GANP
gene:ENSMUSG00000001151	7.44	7.67	6.3	7.43	7.02	7.8	1556	1530	1195	1516	1505	1978	0.109046	0.521923	0.999982	false	10	76187097	76278620	-	Pcnt	pericentrin (kendrin) [Source:MGI Symbol%3BAcc:MGI:102722]	K16481 pericentrin | (RefSeq) Pcnt, AW476095, C86676, KEN, Pcnt2, kendrin, m239Asp, m275Asp; pericentrin (kendrin) (A)	--	pericentrin isoform a [Mus musculus]	--	SubName: Full=Uncharacterized protein {ECO:0000313|Ensembl:ENSECAP00000020302};	--	GO:0007165,signal transduction	PF10495.9:Pericentrin-AKAP-450 domain of centrosomal targeting protein
gene:ENSMUSG00000001156	18.59	26.03	26.84	22.83	16.33	20.66	2262	3023	2964	2711	2037	3050	-0.206987	0.33647	0.999982	false	6	86624024	86646143	-	Mxd1	MAX dimerization protein 1 [Source:MGI Symbol%3BAcc:MGI:96908]	K09114 MAX dimerization protein | (RefSeq) Mxd1, AW122478, Mad, Mad1; MAX dimerization protein 1 (A)	--	max dimerization protein 1 [Mus musculus]	--	SubName: Full=max dimerization protein 1 isoform X2 {ECO:0000313|RefSeq:XP_008060575.1};	Upstream transcription factor 2/L-myc-2 protein	GO:0046983,protein dimerization activity; GO:0000122,negative regulation of transcription by RNA polymerase II	PF00010.26:Helix-loop-helix DNA-binding domain
gene:ENSMUSG00000001157	6.61	7.95	8.58	9.18	8.95	7.56	739	848	870	1001	1025	1024	0.207256	0.302328	0.999982	false	6	86668750	86710365	-	Gmcl1	germ cell-less%2C spermatogenesis associated 1 [Source:MGI Symbol%3BAcc:MGI:1345156]	K10485 BTB/POZ domain-containing protein 13 (germ cell-less protein-like 1) | (RefSeq) Gmcl1, 2810049L19Rik, Btbd13, DIP, Gcl, Gcl-1, glc-1, mglc-1; germ cell-less, spermatogenesis associated 1 (A)	--	germ cell-less protein-like 1 [Mus pahari]	RecName: Full=BTB/POZ domain-containing protein 16;	SubName: Full=Germ cell-less protein-like 1 {ECO:0000313|EMBL:HDC56823.1};	Uncharacterized conserved protein, contains BTB/POZ domain	GO:0005634,nucleus; GO:0000151,ubiquitin ligase complex	PF00651.31:BTB/POZ domain
gene:ENSMUSG00000001158	8.48	6.46	7.46	6.71	5.65	7.28	268	195	214	207	183	279	-0.140828	0.567545	0.999982	false	6	86652133	86661504	-	Snrnp27	small nuclear ribonucleoprotein 27 (U4/U6.U5) [Source:MGI Symbol%3BAcc:MGI:1913868]	K12846 U4/U6.U5 tri-snRNP-associated protein 3 | (RefSeq) Snrnp27, 2610209M04Rik, AI449063, AU022368, Ry1; small nuclear ribonucleoprotein 27 (U4/U6.U5) (A)	ko03040: Spliceosome	unnamed protein product [Mus musculus]	--	SubName: Full=Uncharacterized protein {ECO:0000313|Ensembl:ENSOCUP00000021812};	Nucleic acid binding protein	GO:0008380,RNA splicing	PF08648.12:U4/U6.U5 small nuclear ribonucleoproteins
gene:ENSMUSG00000001166	5.53	5.6	5.41	6.29	3.68	6.21	229	221	203	254	156	312	0.0118999	0.965516	0.999982	false	5	120938259	120950579	-	Oas1c	2'-5' oligoadenylate synthetase 1C [Source:MGI Symbol%3BAcc:MGI:2149633]	K14216 2'-5'-oligoadenylate synthetase [EC:2.7.7.84] | (RefSeq) Oas1a, L3; 2'-5' oligoadenylate synthetase 1A (A)	ko04621: NOD-like receptor signaling pathway; ko05160: Hepatitis C; ko05162: Measles; ko05164: Influenza A; ko05168: Herpes simplex virus 1 infection; ko05169: Epstein-Barr virus infection	inactive 2'-5' oligoadenylate synthetase 1C [Mus musculus]	RecName: Full=2'-5'-oligoadenylate synthase 1; Short=(2-5')oligo(A) synthase 1; Short=2-5A synthase 1; EC=2.7.7.84; AltName: Full=p42 OAS;	SubName: Full=Uncharacterized protein {ECO:0000313|Ensembl:ENSMFAP00000011493};	--	GO:0005737,cytoplasm; GO:0005783,endoplasmic reticulum; GO:0005576,extracellular region; GO:0005739,mitochondrion; GO:0005634,nucleus; GO:0001730,2'-5'-oligoadenylate synthetase activity; GO:0005524,ATP binding; GO:0003725,double-stranded RNA binding; GO:0046872,metal ion binding; GO:0051607,defense response to virus; GO:0045087,innate immune response; GO:0045071,negative regulation of viral geno…	PF10421.9:2'-5'-oligoadenylate synthetase 1, domain 2, C-terminus
gene:ENSMUSG00000001173	1.87	2.02	2.14	2.24	1.98	1.43	305	315	317	357	332	284	-0.0383313	0.880456	0.999982	false	X	47001264	47054745	+	Ocrl	OCRL%2C inositol polyphosphate-5-phosphatase [Source:MGI Symbol%3BAcc:MGI:109589]	K01099 inositol polyphosphate 5-phosphatase INPP5B/F [EC:3.1.3.36] | (RefSeq) Ocrl, 9530014D17Rik, BB143339, OCRL1; OCRL, inositol polyphosphate-5-phosphatase (A)	ko00562: Inositol phosphate metabolism; ko04070: Phosphatidylinositol signaling system	inositol polyphosphate 5-phosphatase OCRL-1 [Mus musculus]	RecName: Full=Synaptojanin-1; EC=3.1.3.36; AltName: Full=Synaptic inositol 1,4,5-trisphosphate 5-phosphatase 1; AltName: Full=p150; Flags: Fragment;	SubName: Full=Uncharacterized protein {ECO:0000313|Ensembl:ENSMFAP00000021339};	Inositol polyphosphate 5-phosphatase and related proteins	GO:0048471,perinuclear region of cytoplasm; GO:0098793,presynapse; GO:0004439,phosphatidylinositol-4,5-bisphosphate 5-phosphatase activity; GO:0003723,RNA binding; GO:0046856,phosphatidylinositol dephosphorylation; GO:0048488,synaptic vesicle endocytosis	PF16726.5:Inositol polyphosphate 5-phosphatase clathrin binding domain
gene:ENSMUSG00000001175	138.36	130.44	146.8	153.83	245.67	134.91	11203	10080	10788	12158	20388	13253	0.433521	0.134736	0.999982	false	12	100165694	100176073	+	Calm1	calmodulin 1 [Source:MGI Symbol%3BAcc:MGI:88251]	K02183 calmodulin | (RefSeq) Calm2, 1500001E21Rik, AL024017, Cam2, CamC; calmodulin 2 (A)	ko04014: Ras signaling pathway; ko04015: Rap1 signaling pathway; ko04020: Calcium signaling pathway; ko04022: cGMP-PKG signaling pathway; ko04024: cAMP signaling pathway; ko04070: Phosphatidylinositol signaling system; ko04114: Oocyte meiosis; ko04218: Cellular senescence; ko04261: Adrenergic signaling in cardiomyocytes; ko04270: Vascular smooth muscle contraction; ko04371: Apelin signaling pathw…	PREDICTED: calmodulin [Camelus dromedarius]	RecName: Full=Calmodulin; Short=CaM;	SubName: Full=Uncharacterized protein {ECO:0000313|Ensembl:ENSMLUP00000019523};	Calmodulin and related proteins (EF-Hand superfamily)	GO:0034704,calcium channel complex; GO:1902494,catalytic complex; GO:0005813,centrosome; GO:0043209,myelin sheath; GO:0030017,sarcomere; GO:0005876,spindle microtubule; GO:0000922,spindle pole; GO:0008076,voltage-gated potassium channel complex; GO:0010856,adenylate cyclase activator activity; GO:0008179,adenylate cyclase binding; GO:0005509,calcium ion binding; GO:0097718,disordered domain speci…	PF00036.32:EF hand
gene:ENSMUSG00000001211	16.67	14.31	13.69	13.51	10.37	20.18	2235	1830	1665	1768	1425	3282	0.0263186	0.923763	0.999982	false	10	78105012	78188323	-	Agpat3	1-acylglycerol-3-phosphate O-acyltransferase 3 [Source:MGI Symbol%3BAcc:MGI:1336186]	K13523 lysophosphatidic acid acyltransferase / lysophosphatidylinositol acyltransferase [EC:2.3.1.51 2.3.1.-] | (RefSeq) Agpat3, AW061257, AW493985, D10Jhu12e, lpaat3; 1-acylglycerol-3-phosphate O-acyltransferase 3 (A)	ko00561: Glycerolipid metabolism; ko00564: Glycerophospholipid metabolism; ko04072: Phospholipase D signaling pathway	1-acylglycerol-3-phosphate O-acyltransferase 3, isoform CRA_b, partial [Mus musculus]	RecName: Full=1-acyl-sn-glycerol-3-phosphate acyltransferase gamma; EC=2.3.1.51; AltName: Full=1-acylglycerol-3-phosphate O-acyltransferase 3; Short=1-AGP acyltransferase 3; Short=1-AGPAT 3; AltName: Full=Lysophosphatidic acid acyltransferase gamma; Short=LPAAT-gamma;	SubName: Full=LOW QUALITY PROTEIN: 1-acyl-sn-glycerol-3-phosphate acyltransferase gamma {ECO:0000313|RefSeq:XP_008055094.1};	Lysophosphatidic acid acyltransferase LPAAT and related acyltransferases	GO:0005789,endoplasmic reticulum membrane; GO:0016021,integral component of membrane; GO:0005635,nuclear envelope; GO:0003841,1-acylglycerol-3-phosphate O-acyltransferase activity; GO:0016024,CDP-diacylglycerol biosynthetic process	PF16076.5:Acyltransferase C-terminus
gene:ENSMUSG00000001227	0.97	1.03	0.87	0.41	0.03	1.76	66	67	54	27	2	146	-0.349598	0.721755	0.999982	false	17	56430085	56447343	-	Sema6b	sema domain%2C transmembrane domain (TM)%2C and cytoplasmic domain%2C (semaphorin) 6B [Source:MGI Symbol%3BAcc:MGI:1202889]	K06842 semaphorin 6 | (RefSeq) Sema6b, Sema, Seman, VIb, semaZ; sema domain, transmembrane domain (TM), and cytoplasmic domain, (semaphorin) 6B (A)	ko04360: Axon guidance	semaphorin-6B precursor [Mus musculus]	RecName: Full=Semaphorin-6D; Flags: Precursor;	SubName: Full=Uncharacterized protein {ECO:0000313|Ensembl:ENSCATP00000043960};	Semaphorins	GO:0016021,integral component of membrane; GO:0005886,plasma membrane; GO:0030154,cell differentiation; GO:0007399,nervous system development	PF01403.19:Sema domain
gene:ENSMUSG00000001228	38.24	30.69	28.18	33.82	21.69	20.71	2802	2146	1874	2419	1629	1841	-0.307247	0.226446	0.999982	false	17	56610321	56630486	+	Uhrf1	ubiquitin-like%2C containing PHD and RING finger domains%2C 1 [Source:MGI Symbol%3BAcc:MGI:1338889]	K10638 E3 ubiquitin-protein ligase UHRF1 [EC:2.3.2.27] | (RefSeq) Uhrf1, AL022808, ICBP90, Np95, RNF106; ubiquitin-like, containing PHD and RING finger domains, 1 (A)	--	unnamed protein product [Mus musculus]	RecName: Full=E3 ubiquitin-protein ligase UHRF1; EC=2.3.2.27; AltName: Full=RING-type E3 ubiquitin transferase UHRF1; AltName: Full=Ubiquitin-like PHD and RING finger domain-containing protein 1; AltName: Full=Ubiquitin-like-containing PHD and RING finger domains protein 1;	SubName: Full=Uncharacterized protein {ECO:0000313|Ensembl:ENSMFAP00000037172};	--	GO:0000791,euchromatin; GO:0000792,heterochromatin; GO:0000790,nuclear chromatin; GO:0005720,nuclear heterochromatin; GO:0016363,nuclear matrix; GO:0005657,replication fork; GO:0044729,hemi-methylated DNA-binding; GO:0042393,histone binding; GO:0042802,identical protein binding; GO:0035064,methylated histone binding; GO:0031493,nucleosomal histone binding; GO:0061630,ubiquitin protein ligase acti…	PF12148.8:Tandem tudor domain within UHRF1
gene:ENSMUSG00000001229	13.79	12.52	11.7	9.77	5.95	13.94	1870	1620	1440	1293	827	2294	-0.316179	0.304209	0.999982	false	17	56493807	56525905	-	Dpp9	dipeptidylpeptidase 9 [Source:MGI Symbol%3BAcc:MGI:2443967]	K08656 dipeptidyl-peptidase 9 [EC:3.4.14.5] | (RefSeq) Dpp9, 6430584G11Rik, A330078I11, DPP_IX, DPRP2; dipeptidylpeptidase 9 (A)	--	dipeptidyl peptidase 9 isoform 1 [Mus musculus]	RecName: Full=Dipeptidyl peptidase 4; EC=3.4.14.5 {ECO:0000250|UniProtKB:P27487}; AltName: Full=Activation molecule 3; Short=ACT3; AltName: Full=Adenosine deaminase complexing protein; Short=ADCP-I; AltName: Full=Dipeptidyl peptidase IV; Short=DPP IV; AltName: Full=T-cell activation antigen CD26; AltName: Full=WC10; AltName: CD_antigen=CD26; Contains: RecName: Full=Dipeptidyl peptidase 4 membrane…	SubName: Full=Dipeptidyl peptidase 9 {ECO:0000313|Ensembl:ENSOGAP00000006881};	Dipeptidyl aminopeptidases/acylaminoacyl-peptidases	GO:0016324,apical plasma membrane; GO:0030054,cell junction; GO:0009986,cell surface; GO:0030139,endocytic vesicle; GO:0005576,extracellular region; GO:0016021,integral component of membrane; GO:0071438,invadopodium membrane; GO:0030027,lamellipodium; GO:0031258,lamellipodium membrane; GO:0045121,membrane raft; GO:0008239,dipeptidyl-peptidase activity; GO:0002020,protease binding; GO:0042803,prot…	PF00930.21:Dipeptidyl peptidase IV (DPP IV) N-terminal region
gene:ENSMUSG00000001247	0.91	0.62	0.74	0.71	0.44	1.1	34	22	25	26	17	50	0.0434699	0.939483	0.999982	false	7	30657195	30672889	-	Lsr	lipolysis stimulated lipoprotein receptor [Source:MGI Symbol%3BAcc:MGI:1927471]	--	--	lipolysis-stimulated lipoprotein receptor isoform 1 precursor [Mus musculus]	RecName: Full=Immunoglobulin-like domain-containing receptor 1; Flags: Precursor;	SubName: Full=Lipolysis-stimulated lipoprotein receptor isoform 2 {ECO:0000313|EMBL:HDA52408.1};	--	GO:0016021,integral component of membrane; GO:0005886,plasma membrane	PF05624.14:Lipolysis stimulated receptor (LSR)
gene:ENSMUSG00000001248	68.51	71.48	77.75	55.45	26.28	94.59	6176	6149	6361	4879	2428	10345	-0.266131	0.499642	0.999982	false	7	30829552	30855321	-	Gramd1a	GRAM domain containing 1A [Source:MGI Symbol%3BAcc:MGI:105490]	K19951 TBC1 domain family member 8/9 | (RefSeq) Tbc1d9, 4933431N12Rik, AI847101, AW490653, C76116; TBC1 domain family, member 9 (A)	--	GRAM domain containing 1A, isoform CRA_d [Mus musculus]	RecName: Full=GRAM domain-containing protein 1C;	SubName: Full=GRAMD1A isoform 1 {ECO:0000313|EMBL:PNJ10997.1};	Uncharacterized conserved protein, contains GRAM domain	GO:0016021,integral component of membrane	PF16016.5:VAD1 Analog of StAR-related lipid transfer domain
gene:ENSMUSG00000001249	1.88	1.5	1.31	1.19	0.35	1.36	133	101	84	82	25	116	-0.669697	0.196511	0.999982	false	7	30798150	30814715	-	Hpn	hepsin [Source:MGI Symbol%3BAcc:MGI:1196620]	K08665 hepsin [EC:3.4.21.106] | (RefSeq) Hpn, Hlb320; hepsin (A)	ko05203: Viral carcinogenesis	serine protease hepsin isoform 3 precursor [Mus musculus]	RecName: Full=Serine protease hepsin; EC=3.4.21.106; AltName: Full=Transmembrane protease serine 1; Contains: RecName: Full=Serine protease hepsin non-catalytic chain; Contains: RecName: Full=Serine protease hepsin catalytic chain;	SubName: Full=serine protease hepsin isoform X1 {ECO:0000313|RefSeq:XP_022442012.1};	Trypsin	GO:0009986,cell surface; GO:0005911,cell-cell junction; GO:0005737,cytoplasm; GO:0005789,endoplasmic reticulum membrane; GO:0005887,integral component of plasma membrane; GO:0043025,neuronal cell body; GO:0005886,plasma membrane; GO:0015269,calcium-activated potassium channel activity; GO:0004252,serine-type endopeptidase activity; GO:0070008,serine-type exopeptidase activity; GO:0008236,serine-t…	PF00089.26:Trypsin
gene:ENSMUSG00000001270	10.6	7.95	7.08	6.62	4.19	9.51	528	378	320	322	214	575	-0.293099	0.396834	0.999982	false	12	111635795	111638772	-	Ckb	creatine kinase%2C brain [Source:MGI Symbol%3BAcc:MGI:88407]	K00933 creatine kinase [EC:2.7.3.2] | (RefSeq) Ckb, B-CK, Bck, Ck-3, Ck3, Ckbb; creatine kinase, brain (A)	ko00330: Arginine and proline metabolism	creatine kinase B-type [Mus musculus]	RecName: Full=Creatine kinase B-type; EC=2.7.3.2; AltName: Full=B-CK; AltName: Full=Creatine kinase B chain; AltName: Full=Creatine phosphokinase M-type; Short=CPK-B;	SubName: Full=Uncharacterized protein {ECO:0000313|Ensembl:ENSCCAP00000037812};	Creatine kinases	GO:0005615,extracellular space; GO:0005739,mitochondrion; GO:0005524,ATP binding; GO:0004111,creatine kinase activity; GO:0007420,brain development; GO:0030644,cellular chloride ion homeostasis	PF00217.19:ATP:guanido phosphotransferase, C-terminal catalytic domain
gene:ENSMUSG00000001280	25.78	29.03	30.06	32.06	34.32	23.09	3665	3939	3878	4448	5001	3983	0.13645	0.544518	0.999982	false	15	102314578	102344839	+	Sp1	trans-acting transcription factor 1 [Source:MGI Symbol%3BAcc:MGI:98372]	K04684 transcription factor Sp1 | (RefSeq) Sp1, 1110003E12Rik, AA450830, AI845540, Sp1-1; trans-acting transcription factor 1 (A)	ko01522: Endocrine resistance; ko04137: Mitophagy - animal; ko04350: TGF-beta signaling pathway; ko04915: Estrogen signaling pathway; ko04927: Cortisol synthesis and secretion; ko04928: Parathyroid hormone synthesis, secretion and action; ko04934: Cushing syndrome; ko05016: Huntington disease; ko05017: Spinocerebellar ataxia; ko05163: Human cytomegalovirus infection; ko05200: Pathways in cancer; …	transcription factor Sp1 [Mus musculus]	RecName: Full=Transcription factor Sp2;	SubName: Full=SP1 isoform 2 {ECO:0000313|EMBL:PNJ25360.1};	FOG: Zn-finger	GO:0005634,nucleus; GO:0042826,histone deacetylase binding; GO:0046872,metal ion binding; GO:0000978,RNA polymerase II proximal promoter sequence-specific DNA binding; GO:0000981,DNA-binding transcription factor activity, RNA polymerase II-specific; GO:0001078,proximal promoter DNA-binding transcription repressor activity, RNA polymerase II-specific; GO:0035264,multicellular organism growth; GO:0…	PF00096.26:Zinc finger, C2H2 type
gene:ENSMUSG00000001281	99.77	97.33	98	92.65	61.19	137.85	4755	4427	4239	4310	2989	7971	0.0268861	0.926381	0.999982	false	15	102124430	102140379	-	Itgb7	integrin beta 7 [Source:MGI Symbol%3BAcc:MGI:96616]	K06590 integrin beta 7 | (RefSeq) Itgb7, Ly69; integrin beta 7 (A)	ko04151: PI3K-Akt signaling pathway; ko04510: Focal adhesion; ko04512: ECM-receptor interaction; ko04514: Cell adhesion molecules; ko04672: Intestinal immune network for IgA production; ko04810: Regulation of actin cytoskeleton; ko05165: Human papillomavirus infection; ko05202: Transcriptional misregulation in cancer; ko05410: Hypertrophic cardiomyopathy; ko05412: Arrhythmogenic right ventricular…	integrin beta-7 precursor [Mus musculus]	RecName: Full=Integrin beta-1; AltName: Full=Fibronectin receptor subunit beta; AltName: Full=VLA-4 subunit beta; AltName: CD_antigen=CD29; Flags: Precursor;	RecName: Full=Integrin beta {ECO:0000256|RuleBase:RU000633};	Integrin beta subunit (N-terminal portion of extracellular region)	GO:0009986,cell surface; GO:0005925,focal adhesion; GO:0008305,integrin complex; GO:0071438,invadopodium membrane; GO:0030027,lamellipodium; GO:0042470,melanosome; GO:0016020,membrane; GO:0055037,recycling endosome; GO:0032587,ruffle membrane; GO:0046872,metal ion binding; GO:0046982,protein heterodimerization activity; GO:0038023,signaling receptor activity; GO:0033627,cell adhesion mediated by …	PF00362.18:Integrin beta chain VWA domain
gene:ENSMUSG00000001285	12.6	11.95	11.8	11.6	6.39	13.15	612	554	520	550	318	775	-0.182399	0.526106	0.999982	false	15	102240144	102246574	+	Myg1	melanocyte proliferating gene 1 [Source:MGI Symbol%3BAcc:MGI:1929864]	--	--	UPF0160 protein MYG1, mitochondrial precursor [Mus musculus]	RecName: Full=UPF0160 protein MYG1, mitochondrial; Flags: Precursor;	SubName: Full=Uncharacterized protein {ECO:0000313|Ensembl:ENSOGAP00000008480};	Predicted metal-binding protein	GO:0005739,mitochondrion; GO:0005654,nucleoplasm; GO:0035641,locomotory exploration behavior	PF03690.13:Uncharacterised protein family (UPF0160)
gene:ENSMUSG00000001288	2.84	2.8	2.95	2.29	1.46	5	208	196	196	164	110	445	0.0736844	0.868928	0.999982	false	15	102143373	102165952	-	Rarg	retinoic acid receptor%2C gamma [Source:MGI Symbol%3BAcc:MGI:97858]	K08529 retinoic acid receptor gamma | (RefSeq) Rarg, Nr1b3, RAR-gamma, RARD, RARgamma2; retinoic acid receptor, gamma (A)	--	retinoic acid receptor gamma isoform 1 [Mus musculus]	RecName: Full=Retinoic acid receptor alpha; Short=RAR-alpha; AltName: Full=Nuclear receptor subfamily 1 group B member 1;	SubName: Full=retinoic acid receptor gamma isoform X1 {ECO:0000313|RefSeq:XP_004374040.1, ECO:0000313|RefSeq:XP_012410281.1};	FOG: Hormone receptors	GO:0005737,cytoplasm; GO:0005634,nucleus; GO:0003708,retinoic acid receptor activity; GO:0043565,sequence-specific DNA binding; GO:0003707,steroid hormone receptor activity; GO:0008270,zinc ion binding; GO:0006351,transcription, DNA-templated	PF00105.18:Zinc finger, C4 type (two domains)
gene:ENSMUSG00000001289	65.91	44.69	43.96	39.85	65.78	80	1581	1023	957	933	1617	2328	0.32494	0.330155	0.999982	false	15	102234551	102240308	+	Pfdn5	prefoldin 5 [Source:MGI Symbol%3BAcc:MGI:1928753]	K04797 prefoldin alpha subunit | (RefSeq) Pfdn5, 1190001O17Rik, 1700010A06Rik, D15Ertd697e, Eig1, MM-1; prefoldin 5 (A)	--	prefoldin subunit 5 [Mus musculus]	RecName: Full=Prefoldin subunit 5;	SubName: Full=Uncharacterized protein {ECO:0000313|Ensembl:ENSOGAP00000008474};	Molecular chaperone Prefoldin, subunit 5	GO:0005634,nucleus; GO:0016272,prefoldin complex; GO:0051082,unfolded protein binding; GO:0006457,protein folding	PF02996.17:Prefoldin subunit
gene:ENSMUSG00000001300	0.31	0.21	0.29	0.28	0.27	0.43	36	24	31	32	33	61	0.329167	0.496182	0.999982	false	8	8667434	8711242	-	Efnb2	ephrin B2 [Source:MGI Symbol%3BAcc:MGI:105097]	K05463 ephrin-B | (RefSeq) Efnb2, ELF-2, Epl5, Eplg5, Htk-L, LERK-5, Lerk5, NLERK-1; ephrin B2 (A)	ko04360: Axon guidance	ephrin-B2 precursor [Mus musculus]	RecName: Full=Ephrin-A1; Contains: RecName: Full=Ephrin-A1, secreted form; Flags: Precursor;	SubName: Full=FAS-associated factor 2 {ECO:0000313|EMBL:HDC71973.1};	Ephrin, ligand for Eph receptor tyrosine kinase	GO:0046658,anchored component of plasma membrane; GO:0005576,extracellular region; GO:0046875,ephrin receptor binding; GO:0001525,angiogenesis; GO:0007411,axon guidance; GO:0048013,ephrin receptor signaling pathway; GO:0061002,negative regulation of dendritic spine morphogenesis; GO:0050730,regulation of peptidyl-tyrosine phosphorylation	PF00812.17:Ephrin
gene:ENSMUSG00000001305	7	6.47	5.56	6.45	7.27	7.37	390	344	281	351	415	498	0.205199	0.356231	0.999982	false	1	186453175	186481555	-	Rrp15	ribosomal RNA processing 15 homolog [Source:MGI Symbol%3BAcc:MGI:1914473]	--	--	RRP15-like protein [Mus musculus]	RecName: Full=RRP15-like protein; AltName: Full=Ribosomal RNA-processing protein 15;	SubName: Full=RRP15-like protein {ECO:0000313|RefSeq:XP_022364475.1};	Uncharacterized conserved protein	GO:0030687,preribosome, large subunit precursor; GO:0000460,maturation of 5.8S rRNA; GO:0000470,maturation of LSU-rRNA	PF07890.12:Rrp15p
gene:ENSMUSG00000001323	2.2	1.59	1.74	2.19	2.05	1.83	173	119	124	168	165	174	0.184137	0.511754	0.999982	false	11	74797185	74816774	-	Srr	serine racemase [Source:MGI Symbol%3BAcc:MGI:1351636]	K12235 serine racemase [EC:5.1.1.18] | (RefSeq) Srr, M100034, Rgsc34, Srs; serine racemase (A)	ko00260: Glycine, serine and threonine metabolism	serine racemase [Mus musculus]	RecName: Full=Serine racemase; EC=4.3.1.17; EC=4.3.1.18; EC=5.1.1.18; AltName: Full=D-serine ammonia-lyase; AltName: Full=D-serine dehydratase; AltName: Full=L-serine ammonia-lyase; AltName: Full=L-serine dehydratase;	SubName: Full=Uncharacterized protein {ECO:0000313|EMBL:VCX42160.1};	Serine racemase	GO:0005737,cytoplasm; GO:0043025,neuronal cell body; GO:0005524,ATP binding; GO:0005509,calcium ion binding; GO:0008721,D-serine ammonia-lyase activity; GO:0016594,glycine binding; GO:0003941,L-serine ammonia-lyase activity; GO:0000287,magnesium ion binding; GO:0030165,PDZ domain binding; GO:0042803,protein homodimerization activity; GO:0030170,pyridoxal phosphate binding; GO:0030378,serine racem…	PF00291.25:Pyridoxal-phosphate dependent enzyme
gene:ENSMUSG00000001334	0.55	0.37	0.21	0.56	0.64	0.38	26	17	9	26	31	22	0.530887	0.414947	0.999982	false	4	129030792	129038386	+	Fndc5	fibronectin type III domain containing 5 [Source:MGI Symbol%3BAcc:MGI:1917614]	K22657 immunoglobulin superfamily DCC subclass member 4 | (RefSeq) Igdcc4, DDM36, Nope; immunoglobulin superfamily, DCC subclass, member 4 (A)	--	fibronectin type III domain-containing protein 5 preproprotein [Mus musculus]	RecName: Full=Fibronectin type III domain-containing protein 4; AltName: Full=Fibronectin type III repeat-containing protein 1; Flags: Precursor;	SubName: Full=FNDC5 isoform 3 {ECO:0000313|EMBL:PNJ90077.1}; SubName: Full=FNDC5 isoform 4 {ECO:0000313|EMBL:PNJ90078.1};	--	GO:0005783,endoplasmic reticulum; GO:0005615,extracellular space; GO:0016021,integral component of membrane; GO:0005886,plasma membrane; GO:0050728,negative regulation of inflammatory response	PF00041.21:Fibronectin type III domain
gene:ENSMUSG00000001348	100.15	87.87	82.27	69.49	31.96	108.51	3498	2929	2608	2369	1144	4598	-0.328597	0.394812	0.999982	false	9	22038023	22047007	-	Acp5	acid phosphatase 5%2C tartrate resistant [Source:MGI Symbol%3BAcc:MGI:87883]	K14379 tartrate-resistant acid phosphatase type 5 [EC:3.1.3.2] | (RefSeq) Acp5, TRACP, TRAP; acid phosphatase 5, tartrate resistant (A)	ko00740: Riboflavin metabolism; ko04142: Lysosome; ko04380: Osteoclast differentiation; ko05323: Rheumatoid arthritis	tartrate-resistant acid phosphatase type 5 precursor [Mus musculus]	RecName: Full=Tartrate-resistant acid phosphatase type 5; Short=TR-AP; EC=3.1.3.2; AltName: Full=Tartrate-resistant acid ATPase; Short=TrATPase; AltName: Full=Type 5 acid phosphatase; AltName: Full=Uteroferrin; Short=UF; Flags: Precursor;	SubName: Full=Acid phosphatase type 5 {ECO:0000313|EMBL:DAA35017.1}; Flags: Fragment;	Purple (tartrate-resistant) acid phosphatase	GO:0005576,extracellular region; GO:0005764,lysosome; GO:0003993,acid phosphatase activity; GO:0008199,ferric iron binding; GO:0008198,ferrous iron binding; GO:0060349,bone morphogenesis; GO:0045453,bone resorption; GO:0050830,defense response to Gram-positive bacterium; GO:0006811,ion transport; GO:0055072,iron ion homeostasis; GO:0050728,negative regulation of inflammatory response; GO:0032691,…	PF00149.28:Calcineurin-like phosphoesterase
gene:ENSMUSG00000001366	22.23	24.89	21.26	22.36	14.46	20.41	1187	1268	1030	1165	791	1322	-0.212052	0.306061	0.999982	false	9	77988781	78016347	-	Fbxo9	f-box protein 9 [Source:MGI Symbol%3BAcc:MGI:1918788]	K10295 F-box protein 9 | (RefSeq) Fbxo9, 9030401P18Rik, AA986398; f-box protein 9 (A)	--	F-box only protein 9 isoform 2 [Mus musculus]	RecName: Full=F-box only protein 9;	SubName: Full=Uncharacterized protein {ECO:0000313|Ensembl:ENSANAP00000041238};	F-box protein FBX9	GO:0005737,cytoplasm; GO:0019005,SCF ubiquitin ligase complex; GO:0045444,fat cell differentiation; GO:0045087,innate immune response; GO:0016567,protein ubiquitination; GO:0032006,regulation of TOR signaling; GO:0031146,SCF-dependent proteasomal ubiquitin-dependent protein catabolic process	PF12937.7:F-box-like
gene:ENSMUSG00000001376	2.72	3.35	3.82	4	5.12	2.32	509	597	647	729	980	525	0.276996	0.418641	0.999982	false	6	3498382	3603531	+	Vps50	VPS50 EARP/GARPII complex subunit [Source:MGI Symbol%3BAcc:MGI:1920538]	K23288 syndetin | (RefSeq) Vps50, 1700034M03Rik, 8430415E05Rik, BLM, C87205, Ccdc132, mKIAA1861; VPS50 EARP/GARPII complex subunit (A)	--	syndetin isoform 1 [Mus musculus]	--	SubName: Full=Uncharacterized protein {ECO:0000313|Ensembl:ENSANAP00000026372};	Uncharacterized conserved protein	GO:0005829,cytosol; GO:1990745,EARP complex; GO:0000149,SNARE binding; GO:0032456,endocytic recycling; GO:0042147,retrograde transport, endosome to Golgi	PF10475.9:Vacuolar-sorting protein 54, of GARP complex
gene:ENSMUSG00000001380	37.15	31.46	30.99	32.66	34.55	33.28	1564	1264	1184	1342	1491	1700	0.0683633	0.70904	0.999982	false	18	36899581	36916258	-	Hars	histidyl-tRNA synthetase [Source:MGI Symbol%3BAcc:MGI:108087]	K01892 histidyl-tRNA synthetase [EC:6.1.1.21] | (RefSeq) Hars, MMHRS; histidyl-tRNA synthetase (A)	ko00970: Aminoacyl-tRNA biosynthesis	histidine--tRNA ligase, cytoplasmic [Mus musculus]	RecName: Full=Histidine--tRNA ligase, cytoplasmic; EC=6.1.1.21; AltName: Full=Histidyl-tRNA synthetase; Short=HisRS;	SubName: Full=histidine--tRNA ligase, cytoplasmic isoform X1 {ECO:0000313|RefSeq:XP_008072717.1};	Histidyl-tRNA synthetase	GO:0005829,cytosol; GO:0005739,mitochondrion; GO:0005524,ATP binding; GO:0004821,histidine-tRNA ligase activity; GO:0042802,identical protein binding; GO:0006427,histidyl-tRNA aminoacylation; GO:0032543,mitochondrial translation	PF13393.6:Histidyl-tRNA synthetase
gene:ENSMUSG00000001383	27.74	23.82	25.94	27.87	38.13	36.19	1237	1014	1050	1213	1743	1958	0.460737	0.0422157	0.999982	false	18	36926929	36932719	+	Zmat2	zinc finger%2C matrin type 2 [Source:MGI Symbol%3BAcc:MGI:1913742]	K12848 U4/U6.U5 tri-snRNP component SNU23 | (RefSeq) Zmat2, 2610510D14Rik, 2900082I05Rik; zinc finger, matrin type 2 (A)	ko03040: Spliceosome	zinc finger matrin-type protein 2 [Mus musculus]	--	SubName: Full=Uncharacterized protein {ECO:0000313|Ensembl:ENSLAFP00000019018};	U1-like Zn-finger protein	GO:0071005,U2-type precatalytic spliceosome; GO:0003676,nucleic acid binding; GO:0008270,zinc ion binding; GO:0000398,mRNA splicing, via spliceosome	PF12171.8:Zinc-finger double-stranded RNA-binding
gene:ENSMUSG00000001403	35.18	31.15	25.86	32.5	11.49	15.79	1574	1330	1050	1419	527	857	-0.597376	0.103202	0.999982	false	2	164611818	164620742	+	Ube2c	ubiquitin-conjugating enzyme E2C [Source:MGI Symbol%3BAcc:MGI:1915862]	K06688 ubiquitin-conjugating enzyme E2 C [EC:2.3.2.23] | (RefSeq) Ube2c, 1110015A16Rik, D2Ertd695e; ubiquitin-conjugating enzyme E2C (A)	ko04120: Ubiquitin mediated proteolysis	ubiquitin-conjugating enzyme E2 C [Mus musculus]	RecName: Full=Ubiquitin-conjugating enzyme E2 C; EC=2.3.2.23; AltName: Full=(E3-independent) E2 ubiquitin-conjugating enzyme C; EC=2.3.2.24; AltName: Full=E2 ubiquitin-conjugating enzyme C; AltName: Full=Ubiquitin carrier protein C; AltName: Full=Ubiquitin-protein ligase C;	SubName: Full=ubiquitin-conjugating enzyme E2 C {ECO:0000313|RefSeq:XP_021544835.1};	Ubiquitin-protein ligase	GO:0005680,anaphase-promoting complex; GO:0005737,cytoplasm; GO:0005829,cytosol; GO:0005634,nucleus; GO:0005886,plasma membrane; GO:0005524,ATP binding; GO:0061631,ubiquitin conjugating enzyme activity; GO:0061630,ubiquitin protein ligase activity; GO:0031625,ubiquitin protein ligase binding; GO:0004842,ubiquitin-protein transferase activity; GO:0031145,anaphase-promoting complex-dependent catabo…	PF00179.26:Ubiquitin-conjugating enzyme
gene:ENSMUSG00000001415	21.88	20.2	19.04	19.12	9.42	22.39	2619	2307	2068	2234	1155	3251	-0.22585	0.464918	0.999982	false	3	88243567	88269645	+	Smg5	Smg-5 homolog%2C nonsense mediated mRNA decay factor (C. elegans) [Source:MGI Symbol%3BAcc:MGI:2447364]	K11125 protein SMG5 | (RefSeq) Smg5, BC024683, mKIAA1089; Smg-5 homolog, nonsense mediated mRNA decay factor (C. elegans) (A)	ko03015: mRNA surveillance pathway	protein SMG5 [Mus musculus]	RecName: Full=Telomerase-binding protein EST1A; EC=3.1.-.-; AltName: Full=EST1-like protein A; AltName: Full=Ever shorter telomeres 1A; AltName: Full=Smg-6 homolog; AltName: Full=Telomerase subunit EST1A;	SubName: Full=Uncharacterized protein {ECO:0000313|Ensembl:ENSPANP00000005875};	Nonsense-mediated mRNA decay protein	GO:0000781,chromosome, telomeric region; GO:0005829,cytosol; GO:0005730,nucleolus; GO:0003677,DNA binding; GO:0004521,endoribonuclease activity; GO:0046872,metal ion binding; GO:0000184,nuclear-transcribed mRNA catabolic process, nonsense-mediated decay	PF10373.9:Est1 DNA/RNA binding domain
gene:ENSMUSG00000001416	33.83	31.6	37.27	28.4	31.72	34.93	3708	3305	3707	3038	3563	4645	-0.0541332	0.768423	0.999982	false	3	88204423	88229074	+	Cct3	chaperonin containing Tcp1%2C subunit 3 (gamma) [Source:MGI Symbol%3BAcc:MGI:104708]	K09495 T-complex protein 1 subunit gamma | (RefSeq) Cct3, AL024092, Cctg, Tcp1-rs3, TriC-P5; chaperonin containing Tcp1, subunit 3 (gamma) (A)	--	T-complex protein 1 subunit gamma [Mus musculus]	RecName: Full=T-complex protein 1 subunit gamma; Short=TCP-1-gamma; AltName: Full=CCT-gamma;	RecName: Full=T-complex protein 1 subunit gamma {ECO:0000256|RuleBase:RU004191};	Chaperonin complex component, TCP-1 gamma subunit (CCT3)	GO:0005832,chaperonin-containing T-complex; GO:0005524,ATP binding; GO:0051082,unfolded protein binding; GO:0006457,protein folding	PF00118.24:TCP-1/cpn60 chaperonin family
gene:ENSMUSG00000001418	12.13	10.37	9.76	9.46	4.52	14.16	1313	1071	959	1000	501	1860	-0.160402	0.670387	0.999982	false	3	88232330	88238620	+	Glmp	glycosylated lysosomal membrane protein [Source:MGI Symbol%3BAcc:MGI:1913318]	--	--	glycosylated lysosomal membrane protein precursor [Mus musculus]	RecName: Full=Glycosylated lysosomal membrane protein {ECO:0000250|UniProtKB:Q8WWB7}; AltName: Full=Lysosomal protein NCU-G1 {ECO:0000250|UniProtKB:Q8WWB7}; Flags: Precursor;	SubName: Full=GLMP isoform 8 {ECO:0000313|EMBL:PNJ56741.1};	--	GO:0005829,cytosol; GO:0016021,integral component of membrane; GO:0005765,lysosomal membrane; GO:0005764,lysosome; GO:0005634,nucleus; GO:0004879,nuclear receptor activity; GO:0030374,nuclear receptor transcription coactivator activity; GO:0044212,transcription regulatory region DNA binding; GO:0045944,positive regulation of transcription by RNA polymerase II	PF15065.6:Lysosomal transcription factor, NCU-G1
gene:ENSMUSG00000001419	56.92	58.56	55.86	46.2	20.72	59.98	5862	5755	5221	4644	2187	7493	-0.396725	0.249915	0.999982	false	3	88049679	88079393	+	Mef2d	myocyte enhancer factor 2D [Source:MGI Symbol%3BAcc:MGI:99533]	K09262 MADS-box transcription enhancer factor 2D | (RefSeq) Mef2d, C80750; myocyte enhancer factor 2D (A)	ko04022: cGMP-PKG signaling pathway; ko04371: Apelin signaling pathway; ko04928: Parathyroid hormone synthesis, secretion and action	myocyte-specific enhancer factor 2D isoform 1 [Mus musculus]	RecName: Full=Myocyte-specific enhancer factor 2A;	SubName: Full=Uncharacterized protein {ECO:0000313|Ensembl:ENSRBIP00000028277};	MADS box transcription factor	GO:0005634,nucleus; GO:0033613,activating transcription factor binding; GO:0003682,chromatin binding; GO:0035035,histone acetyltransferase binding; GO:0042826,histone deacetylase binding; GO:0046983,protein dimerization activity; GO:0000977,RNA polymerase II regulatory region sequence-specific DNA binding; GO:0000981,DNA-binding transcription factor activity, RNA polymerase II-specific; GO:004633…	PF00319.18:SRF-type transcription factor (DNA-binding and dimerisation domain)
gene:ENSMUSG00000001420	0.14	0.44	0.15	0.14	0.08	0.36	7	21	7	7	4	22	-0.271998	0.780705	0.999982	false	3	88235962	88243455	-	Tmem79	transmembrane protein 79 [Source:MGI Symbol%3BAcc:MGI:1919163]	--	--	transmembrane protein 79 [Mus musculus]	RecName: Full=Transmembrane protein 79; AltName: Full=Mattrin;	SubName: Full=transmembrane protein 79 {ECO:0000313|RefSeq:XP_024604022.1};	--	GO:0016021,integral component of membrane; GO:0005765,lysosomal membrane; GO:0032588,trans-Golgi network membrane; GO:0042802,identical protein binding; GO:0070268,cornification; GO:0042335,cuticle development; GO:0002070,epithelial cell maturation; GO:0061436,establishment of skin barrier; GO:0031069,hair follicle morphogenesis; GO:0045684,positive regulation of epidermis development; GO:0045055…	--
gene:ENSMUSG00000001424	15.05	13.43	11.79	12.49	10.83	15.61	2527	2151	1797	2047	1864	3179	0.000626856	0.99765	0.999982	false	6	28475138	28935161	+	Snd1	staphylococcal nuclease and tudor domain containing 1 [Source:MGI Symbol%3BAcc:MGI:1929266]	K15979 staphylococcal nuclease domain-containing protein 1 | (RefSeq) Snd1, AL033314, Tudor-SN; staphylococcal nuclease and tudor domain containing 1 (A)	ko05203: Viral carcinogenesis	staphylococcal nuclease domain-containing protein 1 [Mus musculus]	RecName: Full=Staphylococcal nuclease domain-containing protein 1; EC=3.1.31.1 {ECO:0000250|UniProtKB:Q7KZF4}; AltName: Full=100 kDa coactivator; AltName: Full=p100 co-activator;	RecName: Full=Staphylococcal nuclease domain-containing protein {ECO:0000256|PIRNR:PIRNR017179}; EC=3.1.31.1 {ECO:0000256|PIRNR:PIRNR017179};	Transcriptional coactivator p100	GO:0042470,melanosome; GO:0005634,nucleus; GO:0016442,RISC complex; GO:0004518,nuclease activity; GO:0003676,nucleic acid binding; GO:0031047,gene silencing by RNA; GO:0006355,regulation of transcription, DNA-templated; GO:0006351,transcription, DNA-templated	PF00565.17:Staphylococcal nuclease homologue
gene:ENSMUSG00000001435	0.25	0.26	0.18	0.36	0.2	0.29	30	30	20	42	25	43	0.342028	0.491427	0.999982	false	10	76888012	77002382	-	Col18a1	collagen%2C type XVIII%2C alpha 1 [Source:MGI Symbol%3BAcc:MGI:88451]	K06823 collagen, type XVIII, alpha | (RefSeq) Col18a1; collagen, type XVIII, alpha 1 (A)	ko04974: Protein digestion and absorption	PREDICTED: collagen alpha-1(XVIII) chain isoform X1 [Mus musculus]	RecName: Full=Collagen alpha-2(XI) chain; Flags: Precursor;	SubName: Full=collagen alpha-1(XVIII) chain isoform X2 {ECO:0000313|RefSeq:XP_008059766.1};	Collagens (type XV)	GO:0005581,collagen trimer; GO:0005576,extracellular region; GO:0005201,extracellular matrix structural constituent; GO:0046872,metal ion binding	PF06121.14:Domain of Unknown Function (DUF959)
gene:ENSMUSG00000001436	4.86	5.19	4.32	3.55	1.86	5.06	388	396	313	277	152	491	-0.41507	0.254068	0.999982	false	10	76868075	76896836	+	Slc19a1	solute carrier family 19 (folate transporter)%2C member 1 [Source:MGI Symbol%3BAcc:MGI:103182]	K14609 solute carrier family 19 (folate transporter), member 1 | (RefSeq) Slc19a1, AI323572, RFC, RFC-1, RFC1; solute carrier family 19 (folate transporter), member 1 (A)	ko01523: Antifolate resistance; ko04977: Vitamin digestion and absorption	folate transporter 1 [Mus musculus]	RecName: Full=Thiamine transporter 2; Short=ThTr-2; Short=ThTr2; AltName: Full=Solute carrier family 19 member 3;	SubName: Full=Solute carrier family 19 member 1 {ECO:0000313|Ensembl:ENSECAP00000028966};	Micronutrient transporters (folate transporter family)	GO:0016021,integral component of membrane; GO:0015234,thiamine transmembrane transporter activity; GO:0015888,thiamine transport	PF01770.18:Reduced folate carrier
gene:ENSMUSG00000001440	54.38	55.7	54.98	61.36	63.65	50.65	6166	6027	5658	6791	7397	6967	0.147506	0.406269	0.999982	false	11	97050540	97078707	-	Kpnb1	karyopherin (importin) beta 1 [Source:MGI Symbol%3BAcc:MGI:107532]	K14293 importin subunit beta-1 | (RefSeq) Kpnb1, AA409963, IPOB, Impnb; karyopherin (importin) beta 1 (A)	ko03013: RNA transport	importin subunit beta-1 [Mus musculus]	RecName: Full=Transportin-1; AltName: Full=Importin beta-2; AltName: Full=Karyopherin beta-2;	SubName: Full=Importin subunit beta-1 {ECO:0000313|EMBL:HDC25351.1}; SubName: Full=Importin subunit beta-1 isoform 1 {ECO:0000313|EMBL:HDB64890.1};	Karyopherin (importin) beta 1	GO:0005737,cytoplasm; GO:0031965,nuclear membrane; GO:0034399,nuclear periphery; GO:0008139,nuclear localization sequence binding; GO:0008565,protein transporter activity; GO:0008536,Ran GTPase binding; GO:0006607,NLS-bearing protein import into nucleus; GO:0000060,protein import into nucleus, translocation; GO:0006610,ribosomal protein import into nucleus	PF02985.22:HEAT repeat
gene:ENSMUSG00000001441	14.91	16.39	15.7	15.88	19.65	14.25	1849	1939	1767	1922	2497	2144	0.145973	0.504401	0.999982	false	11	97096668	97171464	-	Npepps	aminopeptidase puromycin sensitive [Source:MGI Symbol%3BAcc:MGI:1101358]	K08776 puromycin-sensitive aminopeptidase [EC:3.4.11.-] | (RefSeq) Npepps, AAP-S, MP100, Psa, R74825, goku; aminopeptidase puromycin sensitive (A)	--	unnamed protein product, partial [Mus musculus]	RecName: Full=Glutamyl aminopeptidase; Short=EAP; EC=3.4.11.7; AltName: Full=Aminopeptidase A; Short=AP-A; AltName: CD_antigen=CD249;	RecName: Full=Aminopeptidase {ECO:0000256|RuleBase:RU364040}; EC=3.4.11.- {ECO:0000256|RuleBase:RU364040};	Puromycin-sensitive aminopeptidase and related aminopeptidases	GO:0005737,cytoplasm; GO:0016021,integral component of membrane; GO:0005886,plasma membrane; GO:0004177,aminopeptidase activity; GO:0070006,metalloaminopeptidase activity; GO:0042277,peptide binding; GO:0008270,zinc ion binding; GO:0002003,angiotensin maturation; GO:0016477,cell migration; GO:0008283,cell proliferation; GO:0043171,peptide catabolic process; GO:0006508,proteolysis; GO:0008217,regu…	PF01433.20:Peptidase family M1 domain
gene:ENSMUSG00000001444	10.63	6.54	6.36	4.43	3.92	8.32	455	267	247	185	172	432	-0.450901	0.245989	0.999982	false	11	96988897	97006157	-	Tbx21	T-box 21 [Source:MGI Symbol%3BAcc:MGI:1888984]	K10166 T-box protein 21 | (RefSeq) Tbx21, TBT1, Tbet, Tblym; T-box 21 (A)	ko04658: Th1 and Th2 cell differentiation; ko04659: Th17 cell differentiation; ko05321: Inflammatory bowel disease	T-box transcription factor TBX21 [Mus musculus]	RecName: Full=T-box transcription factor TBX4; Short=T-box protein 4;	SubName: Full=Uncharacterized protein {ECO:0000313|Ensembl:ENSMPUP00000015162};	TBX2 and related T-box transcription factors	GO:0005634,nucleus; GO:0003677,DNA binding; GO:0003700,DNA-binding transcription factor activity; GO:0035108,limb morphogenesis; GO:0048705,skeletal system morphogenesis; GO:0006351,transcription, DNA-templated	PF00907.22:T-box
gene:ENSMUSG00000001445	21.98	18.86	17.55	21.68	12.52	24.12	646	529	468	622	377	860	0.038664	0.89134	0.999982	false	11	96932386	96940039	+	Mrpl10	mitochondrial ribosomal protein L10 [Source:MGI Symbol%3BAcc:MGI:1333801]	K02864 large subunit ribosomal protein L10 | (RefSeq) Mrpl10, 0610040E02Rik, C78440, MRP-L8, Rpml8; mitochondrial ribosomal protein L10 (A)	ko03010: Ribosome	39S ribosomal protein L10, mitochondrial isoform 1 precursor [Mus musculus]	RecName: Full=39S ribosomal protein L10, mitochondrial; Short=L10mt; Short=MRP-L10; Flags: Precursor;	SubName: Full=39S ribosomal protein L10, mitochondrial {ECO:0000313|RefSeq:XP_004378055.1};	Mitochondrial ribosomal protein L10	GO:0005743,mitochondrial inner membrane; GO:0005762,mitochondrial large ribosomal subunit; GO:0005654,nucleoplasm; GO:1990904,ribonucleoprotein complex; GO:0003735,structural constituent of ribosome; GO:0032543,mitochondrial translation; GO:0042254,ribosome biogenesis; GO:0006412,translation	PF00466.20:Ribosomal protein L10
gene:ENSMUSG00000001467	6.65	5.02	5.9	8.15	11.77	6.55	505	364	407	604	916	604	0.656474	0.0341161	0.999982	false	5	4131145	4154746	-	Cyp51	cytochrome P450%2C family 51 [Source:MGI Symbol%3BAcc:MGI:106040]	K05917 sterol 14-demethylase [EC:1.14.13.70] | (RefSeq) Cyp51, AI426508, CYPLI, Cyp51a1, Ldm, P450-14DM, P450LI; cytochrome P450, family 51 (A)	ko00100: Steroid biosynthesis	lanosterol 14-alpha demethylase [Mus musculus]	RecName: Full=Lanosterol 14-alpha demethylase; Short=LDM; EC=1.14.14.154 {ECO:0000250|UniProtKB:Q16850}; AltName: Full=CYPLI; AltName: Full=Cytochrome P450 51A1; AltName: Full=Cytochrome P450-14DM; Short=Cytochrome P45014DM; AltName: Full=Cytochrome P450LI; AltName: Full=Sterol 14-alpha demethylase;	SubName: Full=Uncharacterized protein {ECO:0000313|Ensembl:ENSMNEP00000038127};	Cytochrome P450	GO:0005789,endoplasmic reticulum membrane; GO:0016021,integral component of membrane; GO:0031090,organelle membrane; GO:0020037,heme binding; GO:0005506,iron ion binding; GO:0008398,sterol 14-demethylase activity; GO:0006695,cholesterol biosynthetic process; GO:0006694,steroid biosynthetic process	PF00067.22:Cytochrome P450
gene:ENSMUSG00000001472	66.99	68.2	68.2	62.76	38.56	76.57	6213	6036	5740	5681	3665	8615	-0.150557	0.556785	0.999982	false	8	124100492	124130574	+	Tcf25	transcription factor 25 (basic helix-loop-helix) [Source:MGI Symbol%3BAcc:MGI:1914105]	--	--	transcription factor 25 (basic helix-loop-helix), isoform CRA_c, partial [Mus musculus]	--	SubName: Full=Transcription factor 25 {ECO:0000313|Ensembl:ENSGGOP00000002154};	Uncharacterized conserved protein	GO:0005634,nucleus; GO:0003700,DNA-binding transcription factor activity; GO:0000122,negative regulation of transcription by RNA polymerase II	PF04910.14:Transcriptional repressor TCF25
gene:ENSMUSG00000001473	2.84	2.2	1.24	1.61	1.91	2.75	119	88	47	66	82	140	0.0536836	0.904937	0.999982	false	18	67523787	67535819	+	Tubb6	tubulin%2C beta 6 class V [Source:MGI Symbol%3BAcc:MGI:1915201]	K07375 tubulin beta | (RefSeq) Tubb6, 2310057H16Rik, BB220206; tubulin, beta 6 class V (A)	ko04145: Phagosome; ko04540: Gap junction; ko05010: Alzheimer disease; ko05012: Parkinson disease; ko05014: Amyotrophic lateral sclerosis; ko05016: Huntington disease; ko05020: Prion disease; ko05132: Salmonella infection	tubulin beta-6 chain [Mus musculus]	RecName: Full=Tubulin beta-6 chain;	RecName: Full=Tubulin beta chain {ECO:0000256|RuleBase:RU000352};	Beta tubulin	GO:0005737,cytoplasm; GO:0005874,microtubule; GO:0005525,GTP binding; GO:0003924,GTPase activity; GO:0005200,structural constituent of cytoskeleton; GO:0007017,microtubule-based process	PF00091.25:Tubulin/FtsZ family, GTPase domain
gene:ENSMUSG00000001482	5.31	5.04	3.23	5.11	3.15	5.11	403	365	222	378	245	470	0.0184323	0.952321	0.999982	false	8	124150266	124190009	+	Def8	differentially expressed in FDCP 8 [Source:MGI Symbol%3BAcc:MGI:1346331]	K23282 pleckstrin homology domain-containing family M member 1 | (RefSeq) Plekhm1, AP162, B2, BC038943, D330036J23Rik; pleckstrin homology domain containing, family M (with RUN domain) member 1 (A)	ko05132: Salmonella infection	unnamed protein product [Mus musculus]	RecName: Full=Differentially expressed in FDCP 8 homolog; Short=DEF-8;	SubName: Full=Uncharacterized protein {ECO:0000313|Ensembl:ENSCANP00000037910};	Uncharacterized conserved protein, contains C1, PH and RUN domains	GO:0005622,intracellular; GO:0046872,metal ion binding; GO:0035556,intracellular signal transduction; GO:0032418,lysosome localization; GO:0045780,positive regulation of bone resorption; GO:1900029,positive regulation of ruffle assembly	PF13901.6:Putative zinc-RING and/or ribbon
gene:ENSMUSG00000001506	0.25	0.41	0.12	0.26	0.16	0.11	28	44	12	29	19	15	-0.486431	0.486381	0.999982	false	11	94827050	94843868	+	Col1a1	collagen%2C type I%2C alpha 1 [Source:MGI Symbol%3BAcc:MGI:88467]	K06236 collagen, type I, alpha | (RefSeq) Col1a1, Col1a-1, Cola-1, Cola1, Mov-13, Mov13; collagen, type I, alpha 1 (A)	ko04151: PI3K-Akt signaling pathway; ko04510: Focal adhesion; ko04512: ECM-receptor interaction; ko04611: Platelet activation; ko04926: Relaxin signaling pathway; ko04933: AGE-RAGE signaling pathway in diabetic complications; ko04974: Protein digestion and absorption; ko05146: Amoebiasis; ko05165: Human papillomavirus infection; ko05205: Proteoglycans in cancer	type I collagen alpha 1 chain, partial [Mus sp.]	RecName: Full=Collagen alpha-1(I) chain; AltName: Full=Alpha-1 type I collagen; Flags: Precursor;	SubName: Full=Collagen alpha-1(I) chain isoform X1 {ECO:0000313|EMBL:HCZ98321.1};	Collagens (type IV and type XIII), and related proteins	GO:0005581,collagen trimer; GO:0005576,extracellular region; GO:0005201,extracellular matrix structural constituent; GO:0046872,metal ion binding	PF01410.18:Fibrillar collagen C-terminal domain
gene:ENSMUSG00000001507	0.48	0.8	0.36	0.44	0.34	0.65	47	75	32	42	34	78	-0.142368	0.778327	0.999982	false	11	94935300	94967627	-	Itga3	integrin alpha 3 [Source:MGI Symbol%3BAcc:MGI:96602]	K06482 integrin alpha 3 | (RefSeq) Itga3, AA407068, CD49C, GAPB3; integrin alpha 3 (A)	ko04151: PI3K-Akt signaling pathway; ko04510: Focal adhesion; ko04512: ECM-receptor interaction; ko04640: Hematopoietic cell lineage; ko04810: Regulation of actin cytoskeleton; ko05165: Human papillomavirus infection; ko05200: Pathways in cancer; ko05222: Small cell lung cancer; ko05410: Hypertrophic cardiomyopathy; ko05412: Arrhythmogenic right ventricular cardiomyopathy; ko05414: Dilated cardio…	integrin alpha-3 isoform 3 precursor [Mus musculus]	RecName: Full=Integrin alpha-3; AltName: Full=CD49 antigen-like family member C; AltName: Full=Galactoprotein B3; Short=GAPB3; AltName: Full=VLA-3 subunit alpha; AltName: CD_antigen=CD49c; Contains: RecName: Full=Integrin alpha-3 heavy chain; Contains: RecName: Full=Integrin alpha-3 light chain; Flags: Precursor;	SubName: Full=Uncharacterized protein {ECO:0000313|EMBL:EHH24791.1};	Vitronectin receptor, alpha subunit	GO:0016323,basolateral plasma membrane; GO:0030054,cell junction; GO:0060076,excitatory synapse; GO:0009897,external side of plasma membrane; GO:0031527,filopodium membrane; GO:0034667,integrin alpha3-beta1 complex; GO:0071438,invadopodium membrane; GO:0097060,synaptic membrane; GO:0046872,metal ion binding; GO:0002020,protease binding; GO:0046982,protein heterodimerization activity; GO:0007155,c…	PF08441.12:Integrin alpha
gene:ENSMUSG00000001517	9.01	7.42	7.72	6.68	4.41	5.86	892	701	694	646	447	704	-0.467396	0.0321885	0.999982	false	6	128339930	128353109	+	Foxm1	forkhead box M1 [Source:MGI Symbol%3BAcc:MGI:1347487]	K09406 forkhead box protein M | (RefSeq) Foxm1, AA408308, AW554517, BB238854, Fkh16, Foxm1b, HFH-11B, MPHOSPH2, Mpm2, WIN; forkhead box M1 (A)	ko04218: Cellular senescence	forkhead box protein M1 [Mus musculus]	RecName: Full=Forkhead box protein I3;	SubName: Full=Uncharacterized protein {ECO:0000313|Ensembl:ENSOCUP00000002341};	Transcription factor of the Forkhead/HNF3 family	GO:0005634,nucleus; GO:0000981,DNA-binding transcription factor activity, RNA polymerase II-specific; GO:0043565,sequence-specific DNA binding; GO:0009653,anatomical structure morphogenesis; GO:0030154,cell differentiation; GO:0006351,transcription, DNA-templated	PF00250.18:Forkhead domain
gene:ENSMUSG00000001518	3.57	3.31	3.52	3.3	2.32	3.94	436	386	390	393	290	583	-0.0768052	0.756971	0.999982	false	6	128386407	128401894	-	Itfg2	integrin alpha FG-GAP repeat containing 2 [Source:MGI Symbol%3BAcc:MGI:1915450]	K23296 KICSTOR complex protein ITFG2 | (RefSeq) Itfg2, 2700050P07Rik, AI646725; integrin alpha FG-GAP repeat containing 2 (A)	--	KICSTOR complex protein ITFG2 [Mus musculus]	RecName: Full=KICSTOR complex protein ITFG2 {ECO:0000305}; AltName: Full=Integrin-alpha FG-GAP repeat-containing protein 2 {ECO:0000250|UniProtKB:Q969R8};	SubName: Full=Uncharacterized protein {ECO:0000313|Ensembl:ENSPCOP00000016900};	--	GO:0140007,KICSTOR complex; GO:0005765,lysosomal membrane; GO:0034198,cellular response to amino acid starvation; GO:0042149,cellular response to glucose starvation; GO:1904262,negative regulation of TORC1 signaling	PF15907.5:Integrin-alpha FG-GAP repeat-containing protein 2
gene:ENSMUSG00000001520	0.68	0.44	0.6	0.82	0.62	0.68	44	27	35	52	41	53	0.350134	0.420349	0.999982	false	6	128376259	128393390	+	Nrip2	nuclear receptor interacting protein 2 [Source:MGI Symbol%3BAcc:MGI:1891884]	K13215 nuclear receptor-interacting protein 2 | (RefSeq) Nrip2, AW491344, NIX1; nuclear receptor interacting protein 2 (A)	--	nuclear receptor-interacting protein 2 isoform 1 [Mus musculus]	RecName: Full=Nuclear receptor-interacting protein 3;	SubName: Full=Nuclear receptor-interacting protein 2 {ECO:0000313|EMBL:ELK02592.1};	DNA damage inducible protein	GO:0004190,aspartic-type endopeptidase activity	PF09668.10:Aspartyl protease
gene:ENSMUSG00000001521	1.79	1.86	1.91	1.79	2.23	1.73	287	286	279	281	368	337	0.110271	0.644894	0.999982	false	6	128298124	128332814	-	Tulp3	tubby-like protein 3 [Source:MGI Symbol%3BAcc:MGI:1329045]	K19600 tubby-related protein 1 | (RefSeq) Tulp1, Tulp1l; tubby like protein 1 (A)	--	tubby-related protein 3 [Mus musculus]	--	RecName: Full=Tubby-like protein {ECO:0000256|RuleBase:RU361125};	Tub family proteins	GO:0097731,9+0 non-motile cilium; GO:0005930,axoneme; GO:0097546,ciliary base; GO:0005929,cilium; GO:0005730,nucleolus; GO:0005886,plasma membrane; GO:0019899,enzyme binding; GO:0001664,G protein-coupled receptor binding; GO:0120160,intraciliary transport particle A binding; GO:0035091,phosphatidylinositol binding; GO:0009952,anterior/posterior pattern specification; GO:0060348,bone development; …	PF01167.18:Tub family
gene:ENSMUSG00000001524	4.56	4.78	3.9	3.58	2.19	5.36	260	260	202	199	128	371	-0.206608	0.562343	0.999982	false	17	35978622	35984631	-	Gtf2h4	general transcription factor II H%2C polypeptide 4 [Source:MGI Symbol%3BAcc:MGI:1338799]	K03144 transcription initiation factor TFIIH subunit 4 | (RefSeq) Gtf2h4, AW545633, BTF2_p52, p52; general transcription factor II H, polypeptide 4 (A)	ko03022: Basal transcription factors; ko03420: Nucleotide excision repair; ko05203: Viral carcinogenesis	general transcription factor IIH subunit 4 [Mus musculus]	RecName: Full=General transcription factor IIH subunit 4; AltName: Full=Basic transcription factor 2 52 kDa subunit; Short=BTF2 p52; AltName: Full=General transcription factor IIH polypeptide 4; AltName: Full=TFIIH basal transcription factor complex p52 subunit;	RecName: Full=General transcription factor IIH subunit 4 {ECO:0000256|RuleBase:RU364024};	RNA polymerase II transcription initiation/nucleotide excision repair factor TFIIH, subunit TFB2	GO:0000439,transcription factor TFIIH core complex; GO:0000438,core TFIIH complex portion of holo TFIIH complex; GO:0005675,transcription factor TFIIH holo complex; GO:0016607,nuclear speck; GO:0005634,nucleus; GO:0005669,transcription factor TFIID complex; GO:0001671,ATPase activator activity; GO:0003700,DNA-binding transcription factor activity; GO:0008094,DNA-dependent ATPase activity; GO:0003…	PF03849.14:Transcription factor Tfb2
gene:ENSMUSG00000001525	311.76	231.5	229.21	232.09	226.5	218.14	17847	12647	11908	12968	13289	15150	-0.138375	0.494389	0.999982	false	17	36144813	36149198	-	Tubb5	tubulin%2C beta 5 class I [Source:MGI Symbol%3BAcc:MGI:107812]	K07375 tubulin beta | (RefSeq) Tubb5, AA408537, AI596182, B130022C14Rik, M(beta)5; tubulin, beta 5 class I (A)	ko04145: Phagosome; ko04540: Gap junction; ko05010: Alzheimer disease; ko05012: Parkinson disease; ko05014: Amyotrophic lateral sclerosis; ko05016: Huntington disease; ko05020: Prion disease; ko05132: Salmonella infection	unnamed protein product [Mus musculus]	RecName: Full=Tubulin beta chain; AltName: Full=Tubulin beta-5 chain;	RecName: Full=Tubulin beta chain {ECO:0000256|RuleBase:RU000352};	Beta tubulin	GO:0044297,cell body; GO:0036464,cytoplasmic ribonucleoprotein granule; GO:0005874,microtubule; GO:0005641,nuclear envelope lumen; GO:0005525,GTP binding; GO:0003924,GTPase activity; GO:0042288,MHC class I protein binding; GO:0005200,structural constituent of cytoskeleton; GO:0031625,ubiquitin protein ligase binding; GO:0050807,regulation of synapse organization; GO:0051225,spindle assembly	PF00091.25:Tubulin/FtsZ family, GTPase domain
gene:ENSMUSG00000001542	8.41	9.51	10.03	10.77	14.08	5.98	1422	1535	1539	1778	2441	1227	0.210053	0.532579	0.999982	false	13	75854876	75920483	+	Ell2	elongation factor for RNA polymerase II 2 [Source:MGI Symbol%3BAcc:MGI:2183438]	K15183 RNA polymerase II elongation factor ELL | (RefSeq) Ell2; elongation factor RNA polymerase II 2 (A)	--	RNA polymerase II elongation factor ELL2 [Mus musculus]	RecName: Full=RNA polymerase II elongation factor ELL3;	SubName: Full=RNA polymerase II elongation factor ELL2 {ECO:0000313|RefSeq:XP_026354376.1};	RNA polymerase II elongation factor	GO:0005730,nucleolus; GO:0005634,nucleus; GO:0008023,transcription elongation factor complex; GO:0035326,enhancer binding; GO:1902166,negative regulation of intrinsic apoptotic signaling pathway in response to DNA damage by p53 class mediator; GO:0032786,positive regulation of DNA-templated transcription, elongation; GO:2000179,positive regulation of neural precursor cell proliferation; GO:005076…	PF10390.9:RNA polymerase II elongation factor ELL
gene:ENSMUSG00000001552	2.99	2.73	1.93	2.48	2.36	2.63	331	288	194	268	268	353	0.0180615	0.944942	0.999982	false	11	100259784	100288589	-	Jup	junction plakoglobin [Source:MGI Symbol%3BAcc:MGI:96650]	K10056 junction plakoglobin | (RefSeq) Jup, Ctnng, D930025P04Rik, PG; junction plakoglobin (A)	ko05200: Pathways in cancer; ko05202: Transcriptional misregulation in cancer; ko05221: Acute myeloid leukemia; ko05226: Gastric cancer; ko05412: Arrhythmogenic right ventricular cardiomyopathy	junction plakoglobin [Mus musculus]	RecName: Full=Junction plakoglobin;	SubName: Full=Junction plakoglobin {ECO:0000313|EMBL:HDB78125.1};	Armadillo/beta-Catenin/plakoglobin	GO:0016342,catenin complex; GO:0005913,cell-cell adherens junction; GO:0005737,cytoplasm; GO:0005856,cytoskeleton; GO:0030057,desmosome; GO:0005634,nucleus; GO:0045294,alpha-catenin binding; GO:0045296,cadherin binding; GO:0019903,protein phosphatase binding; GO:0005198,structural molecule activity; GO:0007155,cell adhesion; GO:0002159,desmosome assembly	PF00514.23:Armadillo/beta-catenin-like repeat
gene:ENSMUSG00000001569	6.16	5.32	5.26	5.89	7.54	6.79	978	806	759	913	1227	1308	0.332429	0.125479	0.999982	false	5	29639662	29662841	+	Nom1	nucleolar protein with MIF4G domain 1 [Source:MGI Symbol%3BAcc:MGI:1861749]	K17583 nucleolar MIF4G domain-containing protein 1 | (RefSeq) Nom1, D5Kng1, Gm1040; nucleolar protein with MIF4G domain 1 (A)	--	nucleolar MIF4G domain-containing protein 1 [Mus musculus]	RecName: Full=Pre-mRNA-splicing factor CWC22 homolog; AltName: Full=Nucampholin homolog;	SubName: Full=Uncharacterized protein {ECO:0000313|Ensembl:ENSOCUP00000003526};	Protein involved in high osmolarity signaling pathway	GO:0016607,nuclear speck; GO:0005681,spliceosomal complex; GO:0003723,RNA binding; GO:0006397,mRNA processing; GO:0008380,RNA splicing	PF02847.17:MA3 domain
gene:ENSMUSG00000001576	5.09	4.92	4.23	4.47	4.08	4.29	778	718	587	667	639	796	-0.0973049	0.585171	0.999982	false	17	26780463	26875908	+	Ergic1	endoplasmic reticulum-golgi intermediate compartment (ERGIC) 1 [Source:MGI Symbol%3BAcc:MGI:1914708]	K20365 endoplasmic reticulum-Golgi intermediate compartment protein 1 | (RefSeq) Ergic1, 1200007D18Rik, maa-136; endoplasmic reticulum-golgi intermediate compartment (ERGIC) 1 (A)	--	endoplasmic reticulum-Golgi intermediate compartment protein 1 [Mus musculus]	RecName: Full=Endoplasmic reticulum-Golgi intermediate compartment protein 3;	SubName: Full=Uncharacterized protein {ECO:0000313|Ensembl:ENSPCOP00000006686};	COPII vesicle protein	GO:0005789,endoplasmic reticulum membrane; GO:0033116,endoplasmic reticulum-Golgi intermediate compartment membrane; GO:0005794,Golgi apparatus; GO:0016021,integral component of membrane; GO:0016192,vesicle-mediated transport	PF13850.6:Endoplasmic Reticulum-Golgi Intermediate Compartment (ERGIC)
gene:ENSMUSG00000001588	72.63	75.16	85.37	68.15	28.86	102.75	6096	6020	6503	5583	2483	10463	-0.186636	0.632816	0.999982	false	11	69772393	69786365	-	Acap1	ArfGAP with coiled-coil%2C ankyrin repeat and PH domains 1 [Source:MGI Symbol%3BAcc:MGI:2388270]	K12489 Arf-GAP with coiled-coil, ANK repeat and PH domain-containing protein | (RefSeq) Acap1, Centb1; ArfGAP with coiled-coil, ankyrin repeat and PH domains 1 (A)	ko04144: Endocytosis	arf-GAP with coiled-coil, ANK repeat and PH domain-containing protein 1 [Mus musculus]	RecName: Full=Arf-GAP with coiled-coil, ANK repeat and PH domain-containing protein 1; AltName: Full=Centaurin-beta-1; Short=Cnt-b1;	SubName: Full=Uncharacterized protein {ECO:0000313|Ensembl:ENSMFAP00000042385};	Putative GTPase activating proteins (GAPs)	GO:0055038,recycling endosome membrane; GO:0005096,GTPase activator activity; GO:0016787,hydrolase activity; GO:0046872,metal ion binding; GO:0007165,signal transduction	PF16746.5:BAR domain of APPL family
gene:ENSMUSG00000001627	10.52	11.78	11.73	9.13	9.33	9.62	1060	1133	1073	898	964	1176	-0.220369	0.171603	0.999982	false	12	40251566	40298503	-	Ifrd1	interferon-related developmental regulator 1 [Source:MGI Symbol%3BAcc:MGI:1316717]	--	--	interferon-related developmental regulator 1 [Mus musculus]	RecName: Full=Interferon-related developmental regulator 1;	SubName: Full=Uncharacterized protein {ECO:0000313|Ensembl:ENSCANP00000027083};	Interferon-related protein PC4 like	GO:0030154,cell differentiation; GO:0007275,multicellular organism development	PF05004.13:Interferon-related developmental regulator (IFRD)
gene:ENSMUSG00000001630	3.62	4.43	4.57	4.89	3.11	4.22	304	355	348	401	268	430	0.00108097	0.996394	0.999982	false	6	146626493	146680310	+	Stk38l	serine/threonine kinase 38 like [Source:MGI Symbol%3BAcc:MGI:1922250]	K08790 serine/threonine kinase 38 [EC:2.7.11.1] | (RefSeq) Stk38l, 4930473A22Rik, Ndr2, Ndr54; serine/threonine kinase 38 like (A)	--	PREDICTED: serine/threonine-protein kinase 38-like isoform X1 [Mus musculus]	RecName: Full=Serine/threonine-protein kinase 38; EC=2.7.11.1;	SubName: Full=serine/threonine-protein kinase 38-like {ECO:0000313|RefSeq:XP_008059155.1};	NDR and related serine/threonine kinases	GO:0005737,cytoplasm; GO:0005829,cytosol; GO:0005634,nucleus; GO:0005524,ATP binding; GO:0000287,magnesium ion binding; GO:0031435,mitogen-activated protein kinase kinase kinase binding; GO:0004674,protein serine/threonine kinase activity; GO:0035556,intracellular signal transduction; GO:0043407,negative regulation of MAP kinase activity	PF00069.25:Protein kinase domain
gene:ENSMUSG00000001632	13.94	12.92	11.47	11.17	10.27	14.42	1626	1438	1214	1272	1228	2041	-0.044416	0.83206	0.999982	false	6	113284098	113301821	+	Brpf1	bromodomain and PHD finger containing%2C 1 [Source:MGI Symbol%3BAcc:MGI:1926033]	K11348 bromodomain and PHD finger-containing protein 1 | (RefSeq) Brpf1, 4833438B11Rik, 4930540D11Rik, Brpf2; bromodomain and PHD finger containing, 1 (A)	--	PREDICTED: peregrin isoform X2 [Mus musculus]	RecName: Full=Protein Jade-1; AltName: Full=Jade family PHD finger protein 1; AltName: Full=PHD finger protein 17;	SubName: Full=Uncharacterized protein {ECO:0000313|Ensembl:ENSCJAP00000057937};	PHD finger protein BR140/LIN-49	GO:0042995,cell projection; GO:0005737,cytoplasm; GO:0005856,cytoskeleton; GO:0000123,histone acetyltransferase complex; GO:0046872,metal ion binding; GO:0006915,apoptotic process; GO:0043966,histone H3 acetylation; GO:0043983,histone H4-K12 acetylation; GO:0043981,histone H4-K5 acetylation; GO:0043982,histone H4-K8 acetylation; GO:0006355,regulation of transcription, DNA-templated; GO:0006351,tr…	PF13832.6:PHD-zinc-finger like domain
gene:ENSMUSG00000001642	13.13	10.42	11.09	10.72	11.16	12.97	1894	1434	1452	1509	1650	2270	0.0626979	0.752066	0.999982	false	6	34279369	34294413	-	Akr1b3	aldo-keto reductase family 1%2C member B3 (aldose reductase) [Source:MGI Symbol%3BAcc:MGI:1353494]	K00011 aldehyde reductase [EC:1.1.1.21] | (RefSeq) Akr1b3, ALR2, AR, Ahr-1, Ahr1, Akr1b1, Aldor1, Aldr1; aldo-keto reductase family 1, member B3 (aldose reductase) (A)	ko00040: Pentose and glucuronate interconversions; ko00051: Fructose and mannose metabolism; ko00052: Galactose metabolism; ko00561: Glycerolipid metabolism; ko00790: Folate biosynthesis	aldose reductase [Mus musculus]	RecName: Full=Aldose reductase; Short=AR; EC=1.1.1.21; AltName: Full=Aldehyde reductase;	SubName: Full=Aldo-keto reductase family 1 member B1 {ECO:0000313|Ensembl:ENSOCUP00000014272};	Aldo/keto reductase family proteins	GO:0005737,cytoplasm; GO:0004032,alditol:NADP+ 1-oxidoreductase activity	PF00248.21:Aldo/keto reductase family
gene:ENSMUSG00000001663	2.59	2.03	1.22	1.91	0.52	1.72	68	51	29	49	14	55	-0.464166	0.446315	0.999982	false	10	75619647	75634418	-	Gstt1	glutathione S-transferase%2C theta 1 [Source:MGI Symbol%3BAcc:MGI:107379]	K00799 glutathione S-transferase [EC:2.5.1.18] | (RefSeq) Gstt1, AI255817, Gstt1-1; glutathione S-transferase, theta 1 (A)	ko00480: Glutathione metabolism; ko00980: Metabolism of xenobiotics by cytochrome P450; ko00982: Drug metabolism - cytochrome P450; ko00983: Drug metabolism - other enzymes; ko01524: Platinum drug resistance; ko05200: Pathways in cancer; ko05204: Chemical carcinogenesis; ko05225: Hepatocellular carcinoma; ko05418: Fluid shear stress and atherosclerosis	glutathione S-transferase theta-1 isoform 1 [Mus musculus]	RecName: Full=Glutathione S-transferase theta-1; EC=2.5.1.18; AltName: Full=GST class-theta-1;	SubName: Full=Glutathione S-transferase theta-1 {ECO:0000313|EMBL:JAB23531.1};	Glutathione S-transferase	GO:0005737,cytoplasm; GO:0004364,glutathione transferase activity; GO:0006749,glutathione metabolic process	PF02798.20:Glutathione S-transferase, N-terminal domain
gene:ENSMUSG00000001665	0.47	0.25	0.53	0.36	0.16	0.25	31	16	32	23	11	20	-0.673584	0.286649	0.999982	false	10	75609949	75617248	-	Gstt3	glutathione S-transferase%2C theta 3 [Source:MGI Symbol%3BAcc:MGI:2143526]	K00799 glutathione S-transferase [EC:2.5.1.18] | (RefSeq) Gstt3, AI118089; glutathione S-transferase, theta 3 (A)	ko00480: Glutathione metabolism; ko00980: Metabolism of xenobiotics by cytochrome P450; ko00982: Drug metabolism - cytochrome P450; ko00983: Drug metabolism - other enzymes; ko01524: Platinum drug resistance; ko05200: Pathways in cancer; ko05204: Chemical carcinogenesis; ko05225: Hepatocellular carcinoma; ko05418: Fluid shear stress and atherosclerosis	glutathione S-transferase theta-3 isoform 1 [Mus musculus]	RecName: Full=Glutathione S-transferase theta-1; EC=2.5.1.18; AltName: Full=GST class-theta-1;	SubName: Full=glutathione S-transferase theta-3-like isoform X2 {ECO:0000313|RefSeq:XP_025713124.1};	Glutathione S-transferase	GO:0005737,cytoplasm; GO:0004364,glutathione transferase activity; GO:0006749,glutathione metabolic process	PF02798.20:Glutathione S-transferase, N-terminal domain
gene:ENSMUSG00000001666	3.53	2.99	2.32	2.39	2.42	4.4	47	38	28	31	33	71	0.111974	0.821782	0.999982	false	10	75607064	75609248	-	Ddt	D-dopachrome tautomerase [Source:MGI Symbol%3BAcc:MGI:1298381]	K10028 D-dopachrome decarboxylase [EC:4.1.1.84] | (RefSeq) Ddt, C78655; D-dopachrome tautomerase (A)	--	D-dopachrome decarboxylase [Mus musculus]	RecName: Full=D-dopachrome decarboxylase; EC=4.1.1.84; AltName: Full=D-dopachrome tautomerase;	SubName: Full=D-dopachrome decarboxylase {ECO:0000313|RefSeq:XP_021543588.1};	Macrophage migration inhibitory factor	GO:0005737,cytoplasm; GO:0005615,extracellular space; GO:0033981,D-dopachrome decarboxylase activity; GO:0002020,protease binding; GO:0042438,melanin biosynthetic process; GO:0050729,positive regulation of inflammatory response	PF01187.18:Macrophage migration inhibitory factor (MIF)
gene:ENSMUSG00000001674	36.84	34.34	32.24	31.03	30.92	33.84	1574	1400	1250	1294	1354	1754	-0.0562638	0.733545	0.999982	false	1	121481564	121495718	-	Ddx18	DEAD box helicase 18 [Source:MGI Symbol%3BAcc:MGI:1914192]	K13179 ATP-dependent RNA helicase DDX18/HAS1 [EC:3.6.4.13] | (RefSeq) Ddx18, 2310005B10Rik; DEAD (Asp-Glu-Ala-Asp) box polypeptide 18 (A)	--	ATP-dependent RNA helicase DDX18 [Mus musculus]	RecName: Full=ATP-dependent RNA helicase DDX55; EC=3.6.4.13; AltName: Full=DEAD box protein 55;	RecName: Full=RNA helicase {ECO:0000256|SAAS:SAAS00892872}; EC=3.6.4.13 {ECO:0000256|SAAS:SAAS00892872};	ATP-dependent RNA helicase pitchoune	GO:0005737,cytoplasm; GO:0005730,nucleolus; GO:0005524,ATP binding; GO:0004004,ATP-dependent RNA helicase activity; GO:0003723,RNA binding; GO:0010501,RNA secondary structure unwinding	PF00270.29:DEAD/DEAH box helicase
gene:ENSMUSG00000001687	14.76	15.24	15.66	14.26	15.55	16.46	2057	2027	1980	1940	2220	2782	0.0765458	0.640153	0.999982	false	5	148441445	148489599	-	Ubl3	ubiquitin-like 3 [Source:MGI Symbol%3BAcc:MGI:1344373]	--	--	ubiquitin-like protein 3 isoform a precursor [Mus musculus]	RecName: Full=Ubiquitin-like protein 3; AltName: Full=Membrane-anchored ubiquitin-fold protein; Short=MUB; Flags: Precursor;	RecName: Full=Ubiquitin-like protein {ECO:0000256|PIRNR:PIRNR032572};	--	GO:0005886,plasma membrane	PF13881.6:Ubiquitin-2 like Rad60 SUMO-like
gene:ENSMUSG00000001700	33.78	39.62	42.02	36.21	32.45	38.23	3301	3695	3726	3454	3250	4532	-0.0569108	0.72546	0.999982	false	18	56533409	56636864	+	Gramd3	GRAM domain containing 3 [Source:MGI Symbol%3BAcc:MGI:1914815]	K19951 TBC1 domain family member 8/9 | (RefSeq) Tbc1d9, 4933431N12Rik, AI847101, AW490653, C76116; TBC1 domain family, member 9 (A)	--	PREDICTED: GRAM domain-containing protein 3 isoform X2 [Mus musculus]	RecName: Full=GRAM domain-containing protein 2B; AltName: Full=GRAM domain-containing protein 3;	SubName: Full=GRAM domain-containing protein 3 isoform X1 {ECO:0000313|RefSeq:XP_021561597.1};	Uncharacterized conserved protein, contains GRAM domain	GO:0005881,cytoplasmic microtubule	PF02893.20:GRAM domain
gene:ENSMUSG00000001707	7.62	7.07	6.82	5.92	6.27	7	427	378	347	324	360	476	-0.108715	0.594468	0.999982	false	13	38828183	38843034	-	Eef1e1	eukaryotic translation elongation factor 1 epsilon 1 [Source:MGI Symbol%3BAcc:MGI:1913393]	K15439 eukaryotic translation elongation factor 1 epsilon-1 | (RefSeq) Eef1e1, 1110003A02Rik; eukaryotic translation elongation factor 1 epsilon 1 (A)	--	eukaryotic translation elongation factor 1 epsilon-1 [Mus musculus]	RecName: Full=Elongation factor 1-gamma; Short=EF-1-gamma; AltName: Full=eEF-1B gamma;	SubName: Full=Uncharacterized protein {ECO:0000313|Ensembl:ENSOCUP00000010831};	Glutathione S-transferase	GO:0003746,translation elongation factor activity	PF00043.25:Glutathione S-transferase, C-terminal domain
gene:ENSMUSG00000001729	40.83	30.54	28.27	26.76	16.92	40.27	2879	2055	1809	1842	1223	3445	-0.206791	0.531608	0.999982	false	12	112620255	112641318	-	Akt1	thymoma viral proto-oncogene 1 [Source:MGI Symbol%3BAcc:MGI:87986]	K04456 RAC serine/threonine-protein kinase [EC:2.7.11.1] | (RefSeq) Akt1, Akt, LTR-akt, PKB, PKB/Akt, PKBalpha, Rac; thymoma viral proto-oncogene 1 (A)	ko01521: EGFR tyrosine kinase inhibitor resistance; ko01522: Endocrine resistance; ko01524: Platinum drug resistance; ko04010: MAPK signaling pathway; ko04012: ErbB signaling pathway; ko04014: Ras signaling pathway; ko04015: Rap1 signaling pathway; ko04022: cGMP-PKG signaling pathway; ko04024: cAMP signaling pathway; ko04062: Chemokine signaling pathway; ko04066: HIF-1 signaling pathway; ko04068:…	RAC-alpha serine/threonine-protein kinase isoform 1 [Mus musculus]	RecName: Full=RAC-alpha serine/threonine-protein kinase; EC=2.7.11.1; AltName: Full=Protein kinase B; Short=PKB; AltName: Full=Protein kinase B alpha; Short=PKB alpha; AltName: Full=RAC-PK-alpha;	RecName: Full=Non-specific serine/threonine protein kinase {ECO:0000256|SAAS:SAAS01060667}; EC=2.7.11.1 {ECO:0000256|SAAS:SAAS01060667};	Serine/threonine protein kinase	GO:0005737,cytoplasm; GO:0005622,intracellular; GO:0005634,nucleus; GO:0005886,plasma membrane; GO:0005524,ATP binding; GO:0004674,protein serine/threonine kinase activity; GO:0006915,apoptotic process; GO:0008643,carbohydrate transport; GO:0006006,glucose metabolic process; GO:0005978,glycogen biosynthetic process; GO:0035556,intracellular signal transduction; GO:0043154,negative regulation of c…	PF00069.25:Protein kinase domain
gene:ENSMUSG00000001741	20.07	19.51	22.89	22.52	23.92	26.17	2716	2520	2811	2975	3318	4296	0.273812	0.112058	0.999982	false	7	83292033	83394934	-	Il16	interleukin 16 [Source:MGI Symbol%3BAcc:MGI:1270855]	K22628 interleukin 16 | (RefSeq) Il16, mKIAA4048; interleukin 16 (A)	ko04060: Cytokine-cytokine receptor interaction	PREDICTED: pro-interleukin-16 isoform X3 [Mus musculus]	RecName: Full=Pro-interleukin-16; Contains: RecName: Full=Interleukin-16; Short=IL-16; AltName: Full=Lymphocyte chemoattractant factor; Short=LCF;	RecName: Full=Pro-interleukin-16 {ECO:0000256|RuleBase:RU363135}; Contains: RecName: Full=Interleukin-16 {ECO:0000256|RuleBase:RU363135}; Short=IL-16 {ECO:0000256|RuleBase:RU363135}; AltName: Full=Lymphocyte chemoattractant factor {ECO:0000256|RuleBase:RU363135}; Short=LCF {ECO:0000256|RuleBase:RU363135};	--	GO:0005737,cytoplasm; GO:0005615,extracellular space; GO:0005634,nucleus; GO:0005125,cytokine activity; GO:0006935,chemotaxis; GO:0006355,regulation of transcription, DNA-templated; GO:0006351,transcription, DNA-templated	PF00595.24:PDZ domain
gene:ENSMUSG00000001750	28.59	24.08	23.69	18.42	6.92	31.1	2264	1820	1703	1424	562	2988	-0.403091	0.366327	0.999982	false	19	3946050	3957133	-	Tcirg1	T cell%2C immune regulator 1%2C ATPase%2C H+ transporting%2C lysosomal V0 protein A3 [Source:MGI Symbol%3BAcc:MGI:1350931]	K02154 V-type H+-transporting ATPase subunit a | (RefSeq) Tcirg1, ATP6N1C, ATP6a3, Atp6i, OC-116, OPTB1, Stv1, TIRC7, Vph1, oc; T cell, immune regulator 1, ATPase, H+ transporting, lysosomal V0 protein A3 (A)	ko00190: Oxidative phosphorylation; ko04142: Lysosome; ko04145: Phagosome; ko04721: Synaptic vesicle cycle; ko04966: Collecting duct acid secretion; ko05152: Tuberculosis; ko05165: Human papillomavirus infection; ko05323: Rheumatoid arthritis	V-type proton ATPase 116 kDa subunit a [Mus musculus]	RecName: Full=V-type proton ATPase 116 kDa subunit a isoform 2; Short=V-ATPase 116 kDa isoform a2; AltName: Full=Vacuolar proton translocating ATPase 116 kDa subunit a isoform 2;	RecName: Full=V-type proton ATPase subunit a {ECO:0000256|RuleBase:RU361189};	Vacuolar H+-ATPase V0 sector, subunit a	GO:0001669,acrosomal vesicle; GO:0010008,endosome membrane; GO:0016021,integral component of membrane; GO:0005886,plasma membrane; GO:0016471,vacuolar proton-transporting V-type ATPase complex; GO:0000220,vacuolar proton-transporting V-type ATPase, V0 domain; GO:0051117,ATPase binding; GO:0046961,proton-transporting ATPase activity, rotational mechanism; GO:0015991,ATP hydrolysis coupled proton t…	PF01496.19:V-type ATPase 116kDa subunit family
gene:ENSMUSG00000001751	11.96	10.45	8.65	9.3	2.86	11.57	547	456	359	415	134	642	-0.358967	0.428384	0.999982	false	11	100960838	100968498	+	Naglu	alpha-N-acetylglucosaminidase (Sanfilippo disease IIIB) [Source:MGI Symbol%3BAcc:MGI:1351641]	K01205 alpha-N-acetylglucosaminidase [EC:3.2.1.50] | (RefSeq) Naglu; alpha-N-acetylglucosaminidase (Sanfilippo disease IIIB) (A)	ko00531: Glycosaminoglycan degradation; ko04142: Lysosome	alpha-N-acetylglucosaminidase precursor [Mus musculus]	--	SubName: Full=Uncharacterized protein {ECO:0000313|Ensembl:ENSOGAP00000010916};	Alpha-N-acetylglucosaminidase	GO:0070062,extracellular exosome; GO:0021680,cerebellar Purkinje cell layer development; GO:0060119,inner ear receptor cell development; GO:0045475,locomotor rhythm; GO:0007040,lysosome organization; GO:0042474,middle ear morphogenesis; GO:0046548,retinal rod cell development	PF05089.12:Alpha-N-acetylglucosaminidase (NAGLU) tim-barrel domain
gene:ENSMUSG00000001755	9	7.56	7.15	6	5.14	9.31	444	356	320	289	260	557	-0.164263	0.577475	0.999982	false	11	100973391	100977445	+	Coasy	Coenzyme A synthase [Source:MGI Symbol%3BAcc:MGI:1918993]	K02318 phosphopantetheine adenylyltransferase / dephospho-CoA kinase [EC:2.7.7.3 2.7.1.24] | (RefSeq) Coasy, 1300003G02Rik, Dpck, Ppat, Ukr1; Coenzyme A synthase (A)	ko00770: Pantothenate and CoA biosynthesis	bifunctional coenzyme A synthase precursor [Mus musculus]	RecName: Full=Bifunctional coenzyme A synthase; Short=CoA synthase; AltName: Full=NBP; AltName: Full=POV-2; Includes: RecName: Full=Phosphopantetheine adenylyltransferase; EC=2.7.7.3; AltName: Full=Dephospho-CoA pyrophosphorylase; AltName: Full=Pantetheine-phosphate adenylyltransferase; Short=PPAT; Includes: RecName: Full=Dephospho-CoA kinase; Short=DPCK; EC=2.7.1.24; AltName: Full=Dephosphocoenz…	SubName: Full=bifunctional coenzyme A synthase {ECO:0000313|RefSeq:XP_025842829.1, ECO:0000313|RefSeq:XP_025842830.1};	Predicted nucleotidyltransferase	GO:0005829,cytosol; GO:0005759,mitochondrial matrix; GO:0005654,nucleoplasm; GO:0005524,ATP binding; GO:0004140,dephospho-CoA kinase activity; GO:0004595,pantetheine-phosphate adenylyltransferase activity; GO:0015937,coenzyme A biosynthetic process	PF01121.20:Dephospho-CoA kinase
gene:ENSMUSG00000001761	1.34	1.3	0.93	0.9	0.42	1.12	130	120	82	85	42	131	-0.512793	0.234264	0.999982	false	6	29735502	29761364	+	Smo	smoothened%2C frizzled class receptor [Source:MGI Symbol%3BAcc:MGI:108075]	K06226 smoothened | (RefSeq) Smo, E130215L21Rik, Smoh, bnb, smoothened; smoothened, frizzled class receptor (A)	ko04340: Hedgehog signaling pathway; ko04360: Axon guidance; ko05200: Pathways in cancer; ko05205: Proteoglycans in cancer; ko05217: Basal cell carcinoma	smoothened homolog precursor [Mus musculus]	RecName: Full=Frizzled-6; Short=Fz-6; Flags: Precursor;	SubName: Full=Smoothened, frizzled class receptor {ECO:0000313|Ensembl:ENSECAP00000028203};	Smoothened and related G-protein-coupled receptors	GO:0016324,apical plasma membrane; GO:0009986,cell surface; GO:0030659,cytoplasmic vesicle membrane; GO:0016021,integral component of membrane; GO:0004930,G protein-coupled receptor activity; GO:0042813,Wnt-activated receptor activity; GO:0007399,nervous system development	PF01534.17:Frizzled/Smoothened family membrane region
gene:ENSMUSG00000001763	23.92	25.84	20.19	26.5	8.69	16.19	2138	2204	1638	2312	796	1756	-0.416506	0.245704	0.999982	false	6	29694221	29718558	+	Tspan33	tetraspanin 33 [Source:MGI Symbol%3BAcc:MGI:1919012]	K17346 tetraspanin-33 | (RefSeq) Tspan33, 1300010A20Rik, Pen; tetraspanin 33 (A)	--	tetraspanin-33 isoform 1 [Mus musculus]	RecName: Full=Tetraspanin-33; Short=Tspan-33;	RecName: Full=Tetraspanin {ECO:0000256|RuleBase:RU361218};	Tetraspanin family integral membrane protein	GO:0005887,integral component of plasma membrane; GO:0007166,cell surface receptor signaling pathway	PF00335.20:Tetraspanin family
gene:ENSMUSG00000001767	17.04	17.3	15.41	17.84	24.34	12.71	1127	1092	925	1152	1650	1020	0.208592	0.479789	0.999982	false	2	145759399	145776934	-	Crnkl1	crooked neck pre-mRNA splicing factor 1 [Source:MGI Symbol%3BAcc:MGI:1914127]	K12869 crooked neck | (RefSeq) Crnkl1, 1200013P10Rik, 5730590A01Rik, C80326, crn; crooked neck pre-mRNA splicing factor 1 (A)	ko03040: Spliceosome	crooked neck-like protein 1 [Mus musculus]	RecName: Full=Pre-mRNA-processing factor 6; AltName: Full=PRP6 homolog; AltName: Full=U5 snRNP-associated 102 kDa protein; Short=U5-102 kDa protein;	SubName: Full=crooked neck-like protein 1 {ECO:0000313|RefSeq:XP_025732702.1};	Cell cycle control protein (crooked neck)	GO:0071013,catalytic step 2 spliceosome; GO:0016607,nuclear speck; GO:0071005,U2-type precatalytic spliceosome; GO:0046540,U4/U6 x U5 tri-snRNP complex; GO:0005682,U5 snRNP; GO:0050681,androgen receptor binding; GO:0043021,ribonucleoprotein complex binding; GO:0003723,RNA binding; GO:0003713,transcription coactivator activity; GO:0000398,mRNA splicing, via spliceosome; GO:0045944,positive regulat…	PF02184.16:HAT (Half-A-TPR) repeat
gene:ENSMUSG00000001768	0.67	0.76	0.66	0.81	0.57	0.77	130	140	116	153	113	180	0.0861277	0.747771	0.999982	false	2	145517135	145729536	+	Rin2	Ras and Rab interactor 2 [Source:MGI Symbol%3BAcc:MGI:1921280]	K23687 Ras and Rab interactor 2/3 | (RefSeq) Rin2, 2010003K16Rik, 4632403N06Rik, AW821980, RASSF4; Ras and Rab interactor 2 (A)	--	ras and Rab interactor 2 [Mus caroli]	RecName: Full=Rab5 GDP/GTP exchange factor; AltName: Full=Rabex-5;	SubName: Full=ras and Rab interactor 2 isoform X1 {ECO:0000313|RefSeq:XP_022350170.1};	RAS effector RIN1 (contains VPS domain)	GO:0005769,early endosome; GO:0055037,recycling endosome; GO:0003677,DNA binding; GO:0008270,zinc ion binding; GO:0006897,endocytosis; GO:0015031,protein transport	PF02204.18:Vacuolar sorting protein 9 (VPS9) domain
gene:ENSMUSG00000001774	15.88	24.76	38.52	18.76	21.45	22.14	2049	3049	4510	2362	2836	3466	-0.281647	0.388981	0.999982	false	9	18203421	18228738	+	Chordc1	cysteine and histidine-rich domain (CHORD)-containing%2C zinc-binding protein 1 [Source:MGI Symbol%3BAcc:MGI:1914167]	K16729 cysteine and histidine-rich domain-containing protein 1 | (RefSeq) Chordc1, 1110001O09Rik, AA409036, Chp-1, morgana; cysteine and histidine-rich domain (CHORD)-containing, zinc-binding protein 1 (A)	--	cysteine and histidine-rich domain-containing protein 1 [Mus musculus]	RecName: Full=Cysteine and histidine-rich domain-containing protein 1; AltName: Full=CHORD domain-containing protein 1; Short=CHP-1; AltName: Full=Protein morgana;	SubName: Full=Uncharacterized protein {ECO:0000313|Ensembl:ENSPCOP00000005400};	Zn2+-binding protein Melusin/RAR1, contains CHORD domain	GO:0046872,metal ion binding; GO:0061077,chaperone-mediated protein folding; GO:1900034,regulation of cellular response to heat; GO:0010824,regulation of centrosome duplication	PF04968.12:CHORD
gene:ENSMUSG00000001783	59.96	51.54	52.46	53.03	63.88	65.02	2698	2213	2142	2329	2946	3549	0.208485	0.2926	0.999982	false	10	85774501	85793687	-	Rtcb	RNA 2'%2C3'-cyclic phosphate and 5'-OH ligase [Source:MGI Symbol%3BAcc:MGI:106379]	K14415 tRNA-splicing ligase RtcB [EC:6.5.1.3] | (RefSeq) Rtcb, AI255213, AI463255, D10Wsu52e, FAAP, HSPC117; RNA 2',3'-cyclic phosphate and 5'-OH ligase (A)	--	tRNA-splicing ligase RtcB-like protein [Camelus ferus]	RecName: Full=tRNA-splicing ligase RtcB homolog {ECO:0000255|HAMAP-Rule:MF_03144}; EC=6.5.1.3 {ECO:0000255|HAMAP-Rule:MF_03144};	RecName: Full=tRNA-splicing ligase RtcB homolog {ECO:0000256|HAMAP-Rule:MF_03144}; EC=6.5.1.3 {ECO:0000256|HAMAP-Rule:MF_03144};	Uncharacterized conserved protein, contains RtcB domain	GO:0005737,cytoplasm; GO:0005634,nucleus; GO:0072669,tRNA-splicing ligase complex; GO:0005524,ATP binding; GO:0046872,metal ion binding; GO:0003972,RNA ligase (ATP) activity; GO:0006388,tRNA splicing, via endonucleolytic cleavage and ligation	PF01139.17:tRNA-splicing ligase RtcB
gene:ENSMUSG00000001785	12.94	12.42	14.58	13.96	14.57	13.01	655	600	670	690	756	799	0.113784	0.544076	0.999982	false	10	85665358	85724960	+	Pwp1	PWP1 homolog%2C endonuclein [Source:MGI Symbol%3BAcc:MGI:1914735]	K14791 periodic tryptophan protein 1 | (RefSeq) Pwp1, 2310058A11Rik, 2610205J09Rik, AI098170, AL022879, AV083409, AW550690; PWP1 homolog, endonuclein (A)	--	periodic tryptophan protein 1 homolog [Mus musculus]	RecName: Full=Periodic tryptophan protein 1 homolog;	SubName: Full=Uncharacterized protein {ECO:0000313|Ensembl:ENSCHIP00000029461};	WD40 repeat-containing protein	GO:0005794,Golgi apparatus; GO:0005730,nucleolus; GO:0005634,nucleus; GO:1990889,H4K20me3 modified histone binding; GO:0034773,histone H4-K20 trimethylation; GO:0033140,negative regulation of peptidyl-serine phosphorylation of STAT protein; GO:2000738,positive regulation of stem cell differentiation; GO:1901838,positive regulation of transcription of nucleolar large rRNA by RNA polymerase I	PF00400.32:WD domain, G-beta repeat
gene:ENSMUSG00000001786	8.61	9.13	8.68	10.07	5.49	7.4	916	927	838	1045	598	955	-0.162804	0.497934	0.999982	false	10	85857836	85887737	+	Fbxo7	F-box protein 7 [Source:MGI Symbol%3BAcc:MGI:1917004]	K10293 F-box protein 7 | (RefSeq) Fbxo7, 2410015K21Rik, A230052G17Rik, AI117679, AW260462, C85118; F-box protein 7 (A)	--	F-box only protein 7 isoform 1 [Mus musculus]	RecName: Full=F-box only protein 7;	SubName: Full=Uncharacterized protein {ECO:0000313|Ensembl:ENSCCAP00000034297};	--	GO:0005829,cytosol; GO:0005739,mitochondrion; GO:0005634,nucleus; GO:0000151,ubiquitin ligase complex; GO:0000422,autophagy of mitochondrion; GO:0006626,protein targeting to mitochondrion; GO:0016567,protein ubiquitination	PF11566.8:PI31 proteasome regulator N-terminal
gene:ENSMUSG00000001794	84.66	66.6	59.9	58.46	49.4	78.54	3608	2709	2317	2432	2158	4061	-0.132563	0.59639	0.999982	false	7	29886361	29898236	-	Capns1	calpain%2C small subunit 1 [Source:MGI Symbol%3BAcc:MGI:88266]	K08583 calpain, small subunit 1 | (RefSeq) Capns1, Capa-4, Capa4, Capn4, Cdps, Css1, D7Ertd146e; calpain, small subunit 1 (A)	--	calpain small subunit 1 [Mus musculus]	RecName: Full=Calpain small subunit 1; Short=CSS1; AltName: Full=Calcium-activated neutral proteinase small subunit; Short=CANP small subunit; AltName: Full=Calcium-dependent protease small subunit; Short=CDPS; AltName: Full=Calcium-dependent protease small subunit 1; AltName: Full=Calpain regulatory subunit;	SubName: Full=Calpain small subunit 1 isoform 1 {ECO:0000313|EMBL:HDB67627.1};	Ca2+-binding protein, EF-Hand protein superfamily	GO:0005737,cytoplasm; GO:0005886,plasma membrane; GO:0005509,calcium ion binding; GO:0004198,calcium-dependent cysteine-type endopeptidase activity; GO:0006508,proteolysis	PF00036.32:EF hand
gene:ENSMUSG00000001829	2.69	2.34	2.44	2.52	2.95	2.64	461	382	380	421	519	549	0.177523	0.40507	0.999982	false	7	101312840	101444713	+	Clpb	ClpB caseinolytic peptidase B [Source:MGI Symbol%3BAcc:MGI:1100517]	K03695 ATP-dependent Clp protease ATP-binding subunit ClpB | (RefSeq) Clpb, AL118244, Skd3; ClpB caseinolytic peptidase B (A)	ko04213: Longevity regulating pathway - multiple species	PREDICTED: caseinolytic peptidase B protein homolog isoform X1 [Mus musculus]	RecName: Full=Caseinolytic peptidase B protein homolog; EC=3.6.1.3 {ECO:0000250|UniProtKB:Q9H078}; AltName: Full=Suppressor of potassium transport defect 3; Flags: Precursor;	SubName: Full=caseinolytic peptidase B protein homolog isoform X3 {ECO:0000313|RefSeq:XP_022377626.1};	Chaperone HSP104 and related ATP-dependent Clp proteases	GO:0005739,mitochondrion; GO:0005524,ATP binding; GO:0016887,ATPase activity; GO:0034605,cellular response to heat	PF07724.14:AAA domain (Cdc48 subfamily)
gene:ENSMUSG00000001833	18.2	22.38	24.8	26.92	33.72	16.29	3643	4275	4505	5259	6916	3954	0.301628	0.333	0.999982	false	9	25163735	25219867	+	Septin7	septin 7 [Source:MGI Symbol%3BAcc:MGI:1335094]	K16944 septin 7 | (RefSeq) Sept7, Cdc10, E430034N22; septin 7 (A)	--	septin-7 isoform 1 [Mus musculus]	RecName: Full=Septin-7;	SubName: Full=Septin-7 isoform 1 {ECO:0000313|EMBL:HDB20570.1};	Septin family protein (P-loop GTPase)	GO:0005930,axoneme; GO:0032154,cleavage furrow; GO:0000777,condensed chromosome kinetochore; GO:0030496,midbody; GO:0031514,motile cilium; GO:0031105,septin complex; GO:0005819,spindle; GO:0005525,GTP binding; GO:0007049,cell cycle; GO:0030154,cell differentiation; GO:0051301,cell division; GO:0060271,cilium assembly; GO:0016476,regulation of embryonic cell shape; GO:0007283,spermatogenesis	PF00735.18:Septin
gene:ENSMUSG00000001844	15.81	13.06	13.26	13.22	11.68	12.96	779	614	593	636	590	775	-0.103173	0.580307	0.999982	false	5	143302244	143315011	-	Zdhhc4	zinc finger%2C DHHC domain containing 4 [Source:MGI Symbol%3BAcc:MGI:1920131]	K20003 palmitoyltransferase ZDHHC4 [EC:2.3.1.225] | (RefSeq) Zdhhc4, 1810021D01Rik, 2900029I10Rik, DHHC-4; zinc finger, DHHC domain containing 4 (A)	--	zinc finger, DHHC domain containing 4, isoform CRA_a, partial [Mus musculus]	RecName: Full=Probable palmitoyltransferase ZDHHC4; EC=2.3.1.225; AltName: Full=Zinc finger DHHC domain-containing protein 4; Short=DHHC-4;	RecName: Full=Palmitoyltransferase {ECO:0000256|RuleBase:RU079119}; EC=2.3.1.225 {ECO:0000256|RuleBase:RU079119};	DHHC-type Zn-finger proteins	GO:0005783,endoplasmic reticulum; GO:0005789,endoplasmic reticulum membrane; GO:0016021,integral component of membrane; GO:0019706,protein-cysteine S-palmitoyltransferase activity	PF01529.20:DHHC palmitoyltransferase
gene:ENSMUSG00000001847	58.79	53.96	57.24	56.58	65.12	51.06	4548	3984	4019	4272	5163	4792	0.0828685	0.666742	0.999982	false	5	143489389	143513791	-	Rac1	Rac family small GTPase 1 [Source:MGI Symbol%3BAcc:MGI:97845]	K04392 Ras-related C3 botulinum toxin substrate 1 | (RefSeq) Rac1, AL023026, D5Ertd559e; RAS-related C3 botulinum substrate 1 (A)	ko04010: MAPK signaling pathway; ko04014: Ras signaling pathway; ko04015: Rap1 signaling pathway; ko04024: cAMP signaling pathway; ko04062: Chemokine signaling pathway; ko04071: Sphingolipid signaling pathway; ko04145: Phagosome; ko04151: PI3K-Akt signaling pathway; ko04310: Wnt signaling pathway; ko04360: Axon guidance; ko04370: VEGF signaling pathway; ko04380: Osteoclast differentiation; ko0451…	RAS-related C3 botulinum substrate 1, isoform CRA_b, partial [Mus musculus]	RecName: Full=Ras-related C3 botulinum toxin substrate 1; AltName: Full=Rac2; AltName: Full=p21-Rac1; Flags: Precursor;	SubName: Full=Ras-related C3 botulinum toxin substrate 1 {ECO:0000313|Ensembl:ENSBTAP00000062007};	Ras-related small GTPase, Rho type	GO:0005829,cytosol; GO:0030027,lamellipodium; GO:0042470,melanosome; GO:0016020,membrane; GO:0005886,plasma membrane; GO:0005525,GTP binding; GO:0003924,GTPase activity; GO:0051022,Rho GDP-dissociation inhibitor binding; GO:0048870,cell motility; GO:0001764,neuron migration; GO:0001934,positive regulation of protein phosphorylation; GO:0030334,regulation of cell migration; GO:0071526,semaphorin-p…	PF00071.22:Ras family
gene:ENSMUSG00000001855	10.73	10.67	9.94	10.46	9.8	9.08	1783	1693	1499	1697	1670	1830	-0.0413083	0.793493	0.999982	false	2	31864448	31943987	+	Nup214	nucleoporin 214 [Source:MGI Symbol%3BAcc:MGI:1095411]	K14317 nuclear pore complex protein Nup214 | (RefSeq) Nup214, BC039282, CAN, D2H9S46E; nucleoporin 214 (A)	ko03013: RNA transport; ko05014: Amyotrophic lateral sclerosis	mKIAA0023 protein, partial [Mus musculus]	--	SubName: Full=nuclear pore complex protein Nup214 {ECO:0000313|RefSeq:XP_023586585.1};	Nuclear pore complex, Nup214/CAN component	--	PF18617.1:Nucleoporin Nup214 phenylalanine-glycine (FG) domain
gene:ENSMUSG00000001865	4.02	4.94	6.08	6.24	8.67	3.38	105	123	144	159	232	107	0.352294	0.412438	0.999982	false	3	20269784	20296345	-	Cpa3	carboxypeptidase A3%2C mast cell [Source:MGI Symbol%3BAcc:MGI:88479]	K08780 carboxypeptidase A3 [EC:3.4.17.1] | (RefSeq) Cpa3, MC-CPA; carboxypeptidase A3, mast cell (A)	ko04614: Renin-angiotensin system; ko04972: Pancreatic secretion; ko04974: Protein digestion and absorption	mast cell carboxypeptidase A preproprotein [Mus musculus]	RecName: Full=Carboxypeptidase B; EC=3.4.17.2 {ECO:0000269|PubMed:5344132}; Flags: Precursor;	SubName: Full=Uncharacterized protein {ECO:0000313|Ensembl:ENSFCAP00000017625};	Zinc carboxypeptidase	GO:0005615,extracellular space; GO:0004181,metallocarboxypeptidase activity; GO:0008270,zinc ion binding	PF00246.24:Zinc carboxypeptidase
gene:ENSMUSG00000001870	0.21	0.19	0.32	0.28	0.35	0.17	38	33	54	50	66	39	0.225213	0.652224	0.999982	false	17	75312563	75699507	+	Ltbp1	latent transforming growth factor beta binding protein 1 [Source:MGI Symbol%3BAcc:MGI:109151]	K19559 latent transforming growth factor beta binding protein 1 | (RefSeq) Ltbp1, 9430031G15Rik, 9830146M04, Ltbp-1, Ltbp1L, TGF-beta1-BP-1, Tgfb, b2b1000Clo; latent transforming growth factor beta binding protein 1 (A)	ko04350: TGF-beta signaling pathway	latent transforming growth factor beta binding protein 1, isoform CRA_b [Mus musculus]	RecName: Full=Latent-transforming growth factor beta-binding protein 2; Short=LTBP-2; Flags: Precursor;	SubName: Full=latent-transforming growth factor beta-binding protein 1 isoform X1 {ECO:0000313|RefSeq:XP_004403741.1};	Fibrillins and related proteins containing Ca2+-binding EGF-like domains	GO:0071953,elastic fiber; GO:0001527,microfibril; GO:0005509,calcium ion binding; GO:0019838,growth factor binding; GO:0008201,heparin binding; GO:0050436,microfibril binding	PF07645.15:Calcium-binding EGF domain
gene:ENSMUSG00000001891	15.19	16.61	18.38	20.14	22.08	17.73	802	837	881	1038	1195	1136	0.316366	0.115693	0.999982	false	11	21271138	21321201	-	Ugp2	UDP-glucose pyrophosphorylase 2 [Source:MGI Symbol%3BAcc:MGI:2183447]	K00963 UTP--glucose-1-phosphate uridylyltransferase [EC:2.7.7.9] | (RefSeq) Ugp2, UDPGP, UGPase; UDP-glucose pyrophosphorylase 2 (A)	ko00040: Pentose and glucuronate interconversions; ko00052: Galactose metabolism; ko00500: Starch and sucrose metabolism; ko00520: Amino sugar and nucleotide sugar metabolism	UTP--glucose-1-phosphate uridylyltransferase isoform 1 [Mus musculus]	RecName: Full=UTP--glucose-1-phosphate uridylyltransferase; EC=2.7.7.9; AltName: Full=UDP-glucose pyrophosphorylase; Short=UDPGP; Short=UGPase;	RecName: Full=UTP--glucose-1-phosphate uridylyltransferase {ECO:0000256|PIRNR:PIRNR000806}; EC=2.7.7.9 {ECO:0000256|PIRNR:PIRNR000806};	UDP-glucose pyrophosphorylase	GO:0005737,cytoplasm; GO:0042802,identical protein binding; GO:0046872,metal ion binding; GO:0003983,UTP:glucose-1-phosphate uridylyltransferase activity; GO:0005977,glycogen metabolic process; GO:0006011,UDP-glucose metabolic process	PF01704.18:UTP--glucose-1-phosphate uridylyltransferase
gene:ENSMUSG00000001909	14.21	12.01	11.58	10.84	4.93	15.3	1542	1244	1140	1148	548	2014	-0.247554	0.506743	0.999982	false	8	85412936	85426437	+	Trmt1	tRNA methyltransferase 1 [Source:MGI Symbol%3BAcc:MGI:1289155]	K00555 tRNA (guanine26-N2/guanine27-N2)-dimethyltransferase [EC:2.1.1.215 2.1.1.216] | (RefSeq) Trmt1, 6720406L13Rik, 6720477L24, D8Ertd812e; tRNA methyltransferase 1 (A)	--	tRNA (guanine(26)-N(2))-dimethyltransferase isoform 1 [Mus musculus]	RecName: Full=TRMT1-like protein; EC=2.1.1.-;	RecName: Full=tRNA (guanine(26)-N(2))-dimethyltransferase {ECO:0000256|PROSITE-ProRule:PRU00958}; EC=2.1.1.216 {ECO:0000256|PROSITE-ProRule:PRU00958};	tRNA methyltransferase	GO:0046872,metal ion binding; GO:0004809,tRNA (guanine-N2-)-methyltransferase activity; GO:0000049,tRNA binding; GO:0007610,behavior	PF02005.16:N2,N2-dimethylguanosine tRNA methyltransferase
gene:ENSMUSG00000001910	29.19	24.71	22.5	22.54	16.04	30.59	2347	1896	1642	1769	1322	2984	-0.0992925	0.713034	0.999982	false	8	85397108	85414531	-	Nacc1	nucleus accumbens associated 1%2C BEN and BTB (POZ) domain containing [Source:MGI Symbol%3BAcc:MGI:1914080]	K10486 BTB/POZ domain-containing protein 14 | (RefSeq) Nacc1, 2010001H03Rik, 4930511N13Rik, Btbd14b, Nac1; nucleus accumbens associated 1, BEN and BTB (POZ) domain containing (A)	--	nucleus accumbens-associated protein 1 [Mesocricetus auratus]	RecName: Full=Zinc finger and BTB domain-containing protein 22; AltName: Full=Zinc finger protein 297;	SubName: Full=nucleus accumbens-associated protein 1 {ECO:0000313|RefSeq:XP_023580532.1};	FOG: Zn-finger	GO:0005634,nucleus; GO:0003677,DNA binding; GO:0046872,metal ion binding; GO:0006355,regulation of transcription, DNA-templated; GO:0006351,transcription, DNA-templated	PF00651.31:BTB/POZ domain
gene:ENSMUSG00000001911	2.93	2.68	1.86	2.66	1.37	2.31	371	323	213	328	177	355	-0.19931	0.540309	0.999982	false	8	85426505	85526973	-	Nfix	nuclear factor I/X [Source:MGI Symbol%3BAcc:MGI:97311]	K09171 nuclear factor I/X | (RefSeq) Nfix, CTF, NF-I/X, NF1-X, NFI-X; nuclear factor I/X (A)	--	PREDICTED: nuclear factor 1 X-type isoform X8 [Mus musculus]	RecName: Full=Nuclear factor 1 C-type; Short=NF1-C; Short=Nuclear factor 1/C; AltName: Full=CCAAT-box-binding transcription factor; Short=CTF; AltName: Full=Nuclear factor I/C; Short=NF-I/C; Short=NFI-C; AltName: Full=TGGCA-binding protein;	RecName: Full=Nuclear factor 1 {ECO:0000256|RuleBase:RU000690};	Nuclear factor I	GO:0005634,nucleus; GO:0003677,DNA binding; GO:0000981,DNA-binding transcription factor activity, RNA polymerase II-specific; GO:0006260,DNA replication; GO:0000122,negative regulation of transcription by RNA polymerase II; GO:0045944,positive regulation of transcription by RNA polymerase II; GO:0006351,transcription, DNA-templated	PF00859.18:CTF/NF-I family transcription modulation region
gene:ENSMUSG00000001918	39.71	38.21	33.53	30.32	11.93	41.59	2851	2618	2185	2125	878	3623	-0.376778	0.335241	0.999982	false	7	16515265	16532199	+	Slc1a5	solute carrier family 1 (neutral amino acid transporter)%2C member 5 [Source:MGI Symbol%3BAcc:MGI:105305]	K05616 solute carrier family 1 (neutral amino acid transporter), member 5 | (RefSeq) Slc1a5, AAAT, ASCT2, ATBO, M7V1, M7VS1, R16, RDRC, Slc1a7; solute carrier family 1 (neutral amino acid transporter), member 5 (A)	ko04974: Protein digestion and absorption; ko05230: Central carbon metabolism in cancer	neutral amino acid transporter B(0) [Mus musculus]	RecName: Full=Neutral amino acid transporter B(0); Short=ATB(0); AltName: Full=Solute carrier family 1 member 5;	RecName: Full=Amino acid transporter {ECO:0000256|RuleBase:RU361216};	Glutamate/aspartate and neutral amino acid transporters	GO:0016021,integral component of membrane; GO:0042470,melanosome; GO:0005886,plasma membrane; GO:0015186,L-glutamine transmembrane transporter activity; GO:0015293,symporter activity; GO:0006868,glutamine transport; GO:0070207,protein homotrimerization	PF00375.18:Sodium:dicarboxylate symporter family
gene:ENSMUSG00000001924	81.89	73.06	75.35	68.91	74.02	78.12	6790	5781	5670	5577	6290	7858	-0.00314107	0.984844	0.999982	false	X	20524565	20549418	+	Uba1	ubiquitin-like modifier activating enzyme 1 [Source:MGI Symbol%3BAcc:MGI:98890]	K03178 ubiquitin-activating enzyme E1 [EC:6.2.1.45] | (RefSeq) Uba1, A1S9, Sbx, Ube-1, Ube1x; ubiquitin-like modifier activating enzyme 1 (A)	ko04120: Ubiquitin mediated proteolysis; ko05012: Parkinson disease	ubiquitin-like modifier-activating enzyme 1 isoform 2 [Mus musculus]	RecName: Full=Ubiquitin-like modifier-activating enzyme 1; EC=6.2.1.45 {ECO:0000250|UniProtKB:P22314}; AltName: Full=Ubiquitin-activating enzyme E1;	SubName: Full=ubiquitin-like modifier-activating enzyme 1 isoform X2 {ECO:0000313|RefSeq:XP_008067459.1};	Ubiquitin activating enzyme UBA1	GO:0005737,cytoplasm; GO:0005829,cytosol; GO:0030057,desmosome; GO:0010008,endosome membrane; GO:0000792,heterochromatin; GO:0005765,lysosomal membrane; GO:0005739,mitochondrion; GO:0005654,nucleoplasm; GO:0005634,nucleus; GO:0030867,rough endoplasmic reticulum membrane; GO:0005524,ATP binding; GO:0004839,ubiquitin activating enzyme activity; GO:0006974,cellular response to DNA damage stimulus; G…	PF00899.21:ThiF family
gene:ENSMUSG00000001930	0.35	0.42	0.29	0.42	0.2	0.33	97	111	73	113	56	109	-0.136552	0.720696	0.999982	false	6	125523737	125663642	+	Vwf	Von Willebrand factor [Source:MGI Symbol%3BAcc:MGI:98941]	K03900 von Willebrand factor | (RefSeq) Vwf, 6820430P06Rik, AI551257, B130011O06Rik, C630030D09, F8VWF, VWD; Von Willebrand factor (A)	ko04151: PI3K-Akt signaling pathway; ko04510: Focal adhesion; ko04512: ECM-receptor interaction; ko04610: Complement and coagulation cascades; ko04611: Platelet activation; ko05165: Human papillomavirus infection	von Willebrand factor precursor [Mus musculus]	RecName: Full=von Willebrand factor; Short=vWF; Flags: Precursor;	SubName: Full=von Willebrand factor {ECO:0000313|EMBL:DAA34802.1};	von Willebrand factor and related coagulation proteins	GO:0005783,endoplasmic reticulum; GO:0031012,extracellular matrix; GO:0005576,extracellular region; GO:0033093,Weibel-Palade body; GO:0051087,chaperone binding; GO:0005518,collagen binding; GO:0019865,immunoglobulin binding; GO:0005178,integrin binding; GO:0002020,protease binding; GO:0042803,protein homodimerization activity; GO:0047485,protein N-terminus binding; GO:0007596,blood coagulation; G…	PF00094.25:von Willebrand factor type D domain
gene:ENSMUSG00000001942	1.92	1.95	1.96	2.47	2.38	1.86	346	336	322	436	440	407	0.257138	0.241023	0.999982	false	9	37466994	37560951	+	Siae	sialic acid acetylesterase [Source:MGI Symbol%3BAcc:MGI:104803]	K05970 sialate O-acetylesterase [EC:3.1.1.53] | (RefSeq) Siae, LSE, Ysg2; sialic acid acetylesterase (A)	--	sialate O-acetylesterase precursor [Mus musculus]	RecName: Full=Sialate O-acetylesterase; EC=3.1.1.53; AltName: Full=Sialic acid-specific 9-O-acetylesterase; Flags: Precursor;	SubName: Full=Uncharacterized protein {ECO:0000313|Ensembl:ENSPCOP00000013674};	--	GO:0005764,lysosome; GO:0001681,sialate O-acetylesterase activity	PF03629.18:Carbohydrate esterase, sialic acid-specific acetylesterase
gene:ENSMUSG00000001946	0.95	0.74	0.87	0.79	0.36	1.27	47	35	39	38	18	76	-0.0466167	0.934459	0.999982	false	9	37439374	37449615	+	Esam	endothelial cell-specific adhesion molecule [Source:MGI Symbol%3BAcc:MGI:1916774]	K06787 endothelial cell adhesion molecule | (RefSeq) Esam, 2310008D05Rik, Esam1, W117m; endothelial cell-specific adhesion molecule (A)	ko04514: Cell adhesion molecules; ko04670: Leukocyte transendothelial migration	endothelial cell-selective adhesion molecule precursor [Mus musculus]	RecName: Full=Endothelial cell-selective adhesion molecule; Flags: Precursor;	SubName: Full=Uncharacterized protein {ECO:0000313|Ensembl:ENSOGAP00000014074};	--	GO:0005912,adherens junction; GO:0005923,bicellular tight junction; GO:0016021,integral component of membrane; GO:0005886,plasma membrane; GO:0007156,homophilic cell adhesion via plasma membrane adhesion molecules	PF07686.17:Immunoglobulin V-set domain
gene:ENSMUSG00000001962	23.29	20.02	17.86	14.89	22.48	22.76	917	752	638	572	907	1087	0.0379076	0.889236	0.999982	false	X	73356639	73363755	+	Fam50a	family with sequence similarity 50%2C member A [Source:MGI Symbol%3BAcc:MGI:1351626]	K13119 protein FAM50 | (RefSeq) Fam50a, D0HXS9928E, XAP-5; family with sequence similarity 50, member A (A)	--	PREDICTED: protein FAM50A isoform X1 [Mustela putorius furo]	RecName: Full=Protein FAM50B;	SubName: Full=protein FAM50A isoform X2 {ECO:0000313|RefSeq:XP_022422321.1};	Uncharacterized conserved protein XAP-5	GO:0005634,nucleus	PF04921.14:XAP5, circadian clock regulator
gene:ENSMUSG00000001964	25.01	20.32	18.7	21.03	19.42	25.18	1083	840	735	889	862	1323	0.0861826	0.691324	0.999982	false	X	73298293	73305154	+	Emd	emerin [Source:MGI Symbol%3BAcc:MGI:108117]	K12569 emerin | (RefSeq) Emd, AW550900, Sta; emerin (A)	ko05410: Hypertrophic cardiomyopathy; ko05412: Arrhythmogenic right ventricular cardiomyopathy; ko05414: Dilated cardiomyopathy	emerin [Mus musculus]	--	SubName: Full=Emerin (Predicted) {ECO:0000313|EMBL:ACK44275.1};	--	GO:0032541,cortical endoplasmic reticulum; GO:0016021,integral component of membrane; GO:0005637,nuclear inner membrane; GO:0005640,nuclear outer membrane; GO:0005654,nucleoplasm; GO:0031616,spindle pole centrosome; GO:0003779,actin binding; GO:0048487,beta-tubulin binding; GO:0071363,cellular response to growth factor stimulus; GO:0090090,negative regulation of canonical Wnt signaling pathway; G…	PF03020.15:LEM domain
gene:ENSMUSG00000001983	9.04	8.19	6.95	6.8	4.8	8.07	215	186	150	158	117	233	-0.25095	0.396634	0.999982	false	11	105956887	105964438	+	Taco1	translational activator of mitochondrially encoded cytochrome c oxidase I [Source:MGI Symbol%3BAcc:MGI:1917457]	K18189 translational activator of cytochrome c oxidase 1 | (RefSeq) Taco1, 2310066I18Rik, Ccdc44; translational activator of mitochondrially encoded cytochrome c oxidase I (A)	--	translational activator of cytochrome c oxidase 1 [Mus musculus]	--	SubName: Full=Uncharacterized protein {ECO:0000313|EMBL:EPY86416.1};	Uncharacterized conserved protein	--	PF01709.20:Transcriptional regulator
gene:ENSMUSG00000001986	0.22	0.45	0.32	0.33	0.49	0.28	37	73	50	55	86	57	0.222363	0.641364	0.999982	false	X	40489731	40767478	+	Gria3	glutamate receptor%2C ionotropic%2C AMPA3 (alpha 3) [Source:MGI Symbol%3BAcc:MGI:95810]	K05199 glutamate receptor 3 | (RefSeq) Gria3, 2900064I19Rik, GluA3, GluR-C, GluR-K3, Glur-3, Glur3, Gluralpha3; glutamate receptor, ionotropic, AMPA3 (alpha 3) (A)	ko04024: cAMP signaling pathway; ko04080: Neuroactive ligand-receptor interaction; ko04713: Circadian entrainment; ko04723: Retrograde endocannabinoid signaling; ko04724: Glutamatergic synapse; ko04728: Dopaminergic synapse; ko04730: Long-term depression; ko05016: Huntington disease; ko05017: Spinocerebellar ataxia; ko05031: Amphetamine addiction; ko05033: Nicotine addiction; ko05202: Transcripti…	PREDICTED: glutamate receptor 3 isoform X2 [Mus musculus]	RecName: Full=Glutamate receptor 3; Short=GluR-3; AltName: Full=AMPA-selective glutamate receptor 3; AltName: Full=GluR-C; AltName: Full=GluR-K3; AltName: Full=Glutamate receptor ionotropic, AMPA 3; Short=GluA3; Flags: Precursor;	SubName: Full=GRIA3 isoform 2 {ECO:0000313|EMBL:PNI45530.1}; SubName: Full=GRIA3 isoform 5 {ECO:0000313|EMBL:PNI45533.1}; SubName: Full=Glutamate ionotropic receptor AMPA type subunit 3 {ECO:0000313|Ensembl:ENSPTRP00000038297};	Glutamate-gated AMPA-type ion channel receptor subunit GluR2 and related subunits	GO:0032281,AMPA glutamate receptor complex; GO:0030054,cell junction; GO:0045211,postsynaptic membrane; GO:0004971,AMPA glutamate receptor activity	PF01094.28:Receptor family ligand binding region
gene:ENSMUSG00000001988	0.41	0.34	0.23	0.42	0.17	0.43	21	17	11	21	9	27	0.0807891	0.906774	0.999982	false	7	16189646	16211653	-	Npas1	neuronal PAS domain protein 1 [Source:MGI Symbol%3BAcc:MGI:109205]	K09098 neuronal PAS domain-containing protein 1/3 | (RefSeq) Npas1, MOP5, bHLHe11; neuronal PAS domain protein 1 (A)	--	neuronal PAS domain-containing protein 1 [Mus musculus]	RecName: Full=Single-minded homolog 1;	SubName: Full=Uncharacterized protein {ECO:0000313|Ensembl:ENSCATP00000043962};	Hypoxia-inducible factor 1/Neuronal PAS domain protein NPAS1	GO:0005634,nucleus; GO:0003677,DNA binding; GO:0003700,DNA-binding transcription factor activity; GO:0046982,protein heterodimerization activity; GO:0030154,cell differentiation; GO:0007399,nervous system development; GO:0006351,transcription, DNA-templated	PF08447.12:PAS fold
gene:ENSMUSG00000001995	2.79	2.91	2.44	2.45	2.17	2.72	461	460	367	396	368	547	-0.0963681	0.630051	0.999982	false	8	126144802	126296547	-	Sipa1l2	signal-induced proliferation-associated 1 like 2 [Source:MGI Symbol%3BAcc:MGI:2676970]	K17702 signal-induced proliferation-associated 1 like protein 2 | (RefSeq) Sipa1l2, BC058408, mKIAA1389; signal-induced proliferation-associated 1 like 2 (A)	ko04015: Rap1 signaling pathway	signal-induced proliferation-associated 1-like protein 2 isoform 1 [Mus musculus]	--	SubName: Full=Uncharacterized protein {ECO:0000313|Ensembl:ENSOCUP00000008879};	Rap1-GTPase-activating protein (Rap1GAP)	GO:0005096,GTPase activator activity; GO:0051056,regulation of small GTPase mediated signal transduction	PF11881.8:C-terminal domain of SPAR protein
gene:ENSMUSG00000001998	2.9	3.38	2.94	3.75	4.28	2.56	489	544	450	618	741	525	0.263877	0.33165	0.999982	false	2	126850637	126909829	+	Ap4e1	adaptor-related protein complex AP-4%2C epsilon 1 [Source:MGI Symbol%3BAcc:MGI:1336993]	K12400 AP-4 complex subunit epsilon-1 | (RefSeq) Ap4e1, 2310033A20Rik, 9930028M04Rik, AV087807; adaptor-related protein complex AP-4, epsilon 1 (A)	ko04142: Lysosome	AP-4 complex subunit epsilon-1 [Mus musculus]	RecName: Full=AP-1 complex subunit gamma-1; AltName: Full=Adaptor protein complex AP-1 subunit gamma-1; AltName: Full=Adaptor-related protein complex 1 subunit gamma-1; AltName: Full=Clathrin assembly protein complex 1 gamma-1 large chain; AltName: Full=Gamma-adaptin; AltName: Full=Gamma1-adaptin; AltName: Full=Golgi adaptor HA1/AP1 adaptin subunit gamma-1;	RecName: Full=AP-4 complex subunit epsilon {ECO:0000256|PIRNR:PIRNR037097};	Vesicle coat complex AP-1, gamma subunit	GO:0030121,AP-1 adaptor complex; GO:0006886,intracellular protein transport; GO:0016192,vesicle-mediated transport	PF01602.20:Adaptin N terminal region
gene:ENSMUSG00000001999	6.82	7.39	7.04	8.23	7.19	7.6	287	297	269	338	310	388	0.167027	0.374715	0.999982	false	2	126912585	126939004	+	Blvra	biliverdin reductase A [Source:MGI Symbol%3BAcc:MGI:88170]	K00214 biliverdin reductase [EC:1.3.1.24] | (RefSeq) Blvra, 0610006A11Rik, 2500001N03Rik, Blvr; biliverdin reductase A (A)	ko00860: Porphyrin and chlorophyll metabolism	PREDICTED: biliverdin reductase A isoform X1 [Mus musculus]	--	RecName: Full=Biliverdin reductase A {ECO:0000256|PIRNR:PIRNR037032}; Short=BVR A {ECO:0000256|PIRNR:PIRNR037032}; EC=1.3.1.24 {ECO:0000256|PIRNR:PIRNR037032};	--	GO:0005829,cytosol; GO:0004074,biliverdin reductase activity; GO:0008270,zinc ion binding; GO:0042167,heme catabolic process	PF09166.10:Biliverdin reductase, catalytic
gene:ENSMUSG00000002006	1.33	1.63	1.47	1.51	1.47	1.92	91	106	91	101	103	159	0.205019	0.486957	0.999982	false	X	72836965	72868575	-	Pdzd4	PDZ domain containing 4 [Source:MGI Symbol%3BAcc:MGI:2443483]	K15682 ligand of Numb protein X 3/4 [EC:2.3.2.27] | (RefSeq) Pdzrn3, 1110020C07Rik, AI429718, AL023082, LNX3, SEMACAP3, Semcap3; PDZ domain containing RING finger 3 (A)	--	PDZ domain-containing protein 4 isoform 1 [Mus musculus]	RecName: Full=Synaptojanin-2-binding protein {ECO:0000250|UniProtKB:P57105, ECO:0000312|EMBL:AAI02452.1}; AltName: Full=Activin receptor-interacting protein 2 {ECO:0000250|UniProtKB:Q9D6K5}; AltName: Full=Mitochondrial outer membrane protein 25 {ECO:0000250|UniProtKB:P57105};	SubName: Full=PDZ domain containing 4 (Predicted) {ECO:0000313|EMBL:ACB21209.1};	Uncharacterized conserved protein	GO:0016021,integral component of membrane; GO:0005741,mitochondrial outer membrane; GO:0048471,perinuclear region of cytoplasm; GO:0006897,endocytosis; GO:0016525,negative regulation of angiogenesis; GO:0010596,negative regulation of endothelial cell migration; GO:0001937,negative regulation of endothelial cell proliferation; GO:0070373,negative regulation of ERK1 and ERK2 cascade; GO:1903671,neg…	PF00595.24:PDZ domain
gene:ENSMUSG00000002007	40.87	35.79	36.48	34.01	13.08	46.05	1958	1636	1586	1590	642	2676	-0.247754	0.530308	0.999982	false	X	72818011	72822531	+	Srpk3	serine/arginine-rich protein specific kinase 3 [Source:MGI Symbol%3BAcc:MGI:1891338]	K08832 serine/threonine-protein kinase SRPK3 [EC:2.7.11.1] | (RefSeq) Srpk3, Mssk1, Stk23; serine/arginine-rich protein specific kinase 3 (A)	--	SRSF protein kinase 3 [Mus musculus]	RecName: Full=SRSF protein kinase 3; EC=2.7.11.1; AltName: Full=Muscle-specific serine kinase 1; Short=MSSK-1; AltName: Full=Serine/arginine-rich protein-specific kinase 3; Short=SR-protein-specific kinase 3; AltName: Full=Serine/threonine-protein kinase 23;	SubName: Full=SRSF protein kinase 3 isoform X2 {ECO:0000313|RefSeq:XP_022346985.1};	Serine/threonine protein kinase	GO:0005737,cytoplasm; GO:0005634,nucleus; GO:0005524,ATP binding; GO:0004674,protein serine/threonine kinase activity; GO:0030154,cell differentiation; GO:0035556,intracellular signal transduction; GO:0007517,muscle organ development; GO:0060537,muscle tissue development; GO:0050684,regulation of mRNA processing; GO:0000245,spliceosomal complex assembly	PF00069.25:Protein kinase domain
gene:ENSMUSG00000002010	53.02	43.4	49.27	49.05	53.7	45.4	2464	1925	2078	2225	2558	2560	0.0814123	0.673322	0.999982	false	X	72822569	72830503	-	Idh3g	isocitrate dehydrogenase 3 (NAD+)%2C gamma [Source:MGI Symbol%3BAcc:MGI:1099463]	K00030 isocitrate dehydrogenase (NAD+) [EC:1.1.1.41] | (RefSeq) Idh3g; isocitrate dehydrogenase 3 (NAD+), gamma (A)	ko00020: Citrate cycle (TCA cycle); ko01200: Carbon metabolism; ko01210: 2-Oxocarboxylic acid metabolism; ko01230: Biosynthesis of amino acids	isocitrate dehydrogenase [NAD]	RecName: Full=Isocitrate dehydrogenase [NAD] subunit gamma, mitochondrial; AltName: Full=Isocitric dehydrogenase subunit gamma; AltName: Full=NAD(+)-specific ICDH subunit gamma; Flags: Precursor;	RecName: Full=Isocitrate dehydrogenase [NAD] subunit, mitochondrial {ECO:0000256|RuleBase:RU361266};	Isocitrate dehydrogenase, gamma subunit	GO:0005739,mitochondrion; GO:0005730,nucleolus; GO:0005654,nucleoplasm; GO:0005524,ATP binding; GO:0004449,isocitrate dehydrogenase (NAD+) activity; GO:0000287,magnesium ion binding; GO:0051287,NAD binding; GO:0006102,isocitrate metabolic process; GO:0006099,tricarboxylic acid cycle	PF00180.20:Isocitrate/isopropylmalate dehydrogenase
gene:ENSMUSG00000002014	16.28	13.77	12.82	13.75	7.07	20.41	867	700	620	715	386	1319	-0.0183972	0.959845	0.999982	false	X	72830634	72834436	+	Ssr4	signal sequence receptor%2C delta [Source:MGI Symbol%3BAcc:MGI:1099464]	K04571 translocon-associated protein subunit delta | (RefSeq) Ssr4, AW743063, C78062, SSR-delta, TRAP-delta, Trap; signal sequence receptor, delta (A)	ko04141: Protein processing in endoplasmic reticulum	PREDICTED: translocon-associated protein subunit delta isoform X2 [Microtus ochrogaster]	RecName: Full=Translocon-associated protein subunit delta; Short=TRAP-delta; AltName: Full=Signal sequence receptor subunit delta; Short=SSR-delta; Flags: Precursor;	SubName: Full=Signal sequence receptor, delta (Predicted) {ECO:0000313|EMBL:ACO95337.1};	Translocon-associated complex TRAP, delta subunit	GO:0005789,endoplasmic reticulum membrane; GO:0016021,integral component of membrane	PF05404.12:Translocon-associated protein, delta subunit precursor (TRAP-delta)
gene:ENSMUSG00000002015	94.26	88.13	97.08	97.74	91.73	94.79	1977	1764	1848	2001	1972	2412	0.0781541	0.590763	0.999982	false	X	72729784	72759781	-	Bcap31	B cell receptor associated protein 31 [Source:MGI Symbol%3BAcc:MGI:1350933]	K14009 B-cell receptor-associated protein 31 | (RefSeq) Bcap31, Bap31; B cell receptor associated protein 31 (A)	ko04141: Protein processing in endoplasmic reticulum; ko05165: Human papillomavirus infection	BAP31 [Mus musculus]	RecName: Full=B-cell receptor-associated protein 31; Short=BCR-associated protein 31; Short=Bap31;	SubName: Full=Uncharacterized protein {ECO:0000313|Ensembl:ENSSBOP00000023565};	B-cell receptor-associated protein and related proteins	GO:0005789,endoplasmic reticulum membrane; GO:0033116,endoplasmic reticulum-Golgi intermediate compartment membrane; GO:0016021,integral component of membrane; GO:0006915,apoptotic process; GO:0006886,intracellular protein transport; GO:0016192,vesicle-mediated transport	PF05529.12:Bap31/Bap29 transmembrane region
gene:ENSMUSG00000002017	14.56	16.73	17.84	16.81	19.16	12.23	893	979	993	1006	1204	910	0.0342741	0.890925	0.999982	false	17	75844081	75858941	-	Fam98a	family with sequence similarity 98%2C member A [Source:MGI Symbol%3BAcc:MGI:1919972]	K15434 protein FAM98B | (RefSeq) Fam98b, 2610510H03Rik; family with sequence similarity 98, member B (A)	--	protein FAM98A isoform 1 [Mus musculus]	RecName: Full=Protein FAM98A;	SubName: Full=Uncharacterized protein {ECO:0000313|Ensembl:ENSOCUP00000013277};	Uncharacterized conserved glycine-rich protein	GO:0008276,protein methyltransferase activity; GO:0032418,lysosome localization; GO:0008284,positive regulation of cell proliferation; GO:0010628,positive regulation of gene expression; GO:1900029,positive regulation of ruffle assembly; GO:0006479,protein methylation	PF10239.9:Protein of unknown function (DUF2465)
gene:ENSMUSG00000002020	0.16	0.19	0.27	0.18	0.29	0.25	22	26	35	25	42	42	0.275538	0.599232	0.999982	false	12	84829986	84923306	-	Ltbp2	latent transforming growth factor beta binding protein 2 [Source:MGI Symbol%3BAcc:MGI:99502]	K08023 latent transforming growth factor beta binding protein 2/3/4 | (RefSeq) Ltbp2, AW208642; latent transforming growth factor beta binding protein 2 (A)	--	PREDICTED: latent-transforming growth factor beta-binding protein 2 isoform X1 [Mus musculus]	RecName: Full=Latent-transforming growth factor beta-binding protein 2; Short=LTBP-2; Flags: Precursor;	SubName: Full=LTBP2 isoform 1 {ECO:0000313|EMBL:PNI84253.1}; SubName: Full=Latent transforming growth factor beta binding protein 2 {ECO:0000313|EMBL:JAA22089.1, ECO:0000313|Ensembl:ENSPTRP00000066675};	Fibrillins and related proteins containing Ca2+-binding EGF-like domains	GO:0071953,elastic fiber; GO:0001527,microfibril; GO:0005509,calcium ion binding; GO:0019838,growth factor binding; GO:0008201,heparin binding; GO:0050436,microfibril binding	PF07645.15:Calcium-binding EGF domain
gene:ENSMUSG00000002028	19.66	25.9	25.79	21.73	25.49	21.77	5639	7091	6714	6085	7493	7576	0.0138511	0.945982	0.999982	false	9	44714652	44792594	-	Kmt2a	lysine (K)-specific methyltransferase 2A [Source:MGI Symbol%3BAcc:MGI:96995]	K09186 histone-lysine N-methyltransferase MLL1 [EC:2.1.1.43] | (RefSeq) Kmt2a, 6430520K01, ALL-1, All1, Cxxc7, HRX, HTRX1, Mll, Mll1, mKIAA4050; lysine (K)-specific methyltransferase 2A (A)	ko00310: Lysine degradation; ko04934: Cushing syndrome; ko05202: Transcriptional misregulation in cancer	RecName: Full=Histone-lysine N-methyltransferase 2A; Short=Lysine N-methyltransferase 2A; AltName: Full=ALL-1; AltName: Full=Myeloid/lymphoid or mixed-lineage leukemia; AltName: Full=Myeloid/lymphoid or mixed-lineage leukemia protein 1; AltName: Full=Zinc finger protein HRX; Contains: RecName: Full=MLL cleavage product N320; AltName: Full=N-terminal cleavage product of 320 kDa; Short=p320; Contai…	RecName: Full=Histone-lysine N-methyltransferase EZH2; EC=2.1.1.43; AltName: Full=Enhancer of zeste homolog 2;	RecName: Full=Histone-lysine N-methyltransferase {ECO:0000256|PIRNR:PIRNR010354, ECO:0000256|SAAS:SAAS00591749}; EC=2.1.1.43 {ECO:0000256|PIRNR:PIRNR010354, ECO:0000256|SAAS:SAAS00591749};	Transcription factor TCF20	GO:0035098,ESC/E(Z) complex; GO:0003682,chromatin binding; GO:0018024,histone-lysine N-methyltransferase activity; GO:1990841,promoter-specific chromatin binding; GO:0000978,RNA polymerase II proximal promoter sequence-specific DNA binding; GO:0070734,histone H3-K27 methylation; GO:0045814,negative regulation of gene expression, epigenetic; GO:0048387,negative regulation of retinoic acid receptor…	PF05965.14:F/Y rich C-terminus
gene:ENSMUSG00000002031	4.07	3.41	3.41	4.04	4.13	3.04	449	359	342	435	467	407	0.0959916	0.692235	0.999982	false	9	44679205	44704744	+	Ift46	intraflagellar transport 46 [Source:MGI Symbol%3BAcc:MGI:1923818]	K19682 intraflagellar transport protein 46 | (RefSeq) Ift46, 1500035H01Rik, AA408110, AI663846, R75047, c11orf2; intraflagellar transport 46 (A)	--	PREDICTED: intraflagellar transport protein 46 homolog isoform X1 [Rattus norvegicus]	RecName: Full=Intraflagellar transport protein 46 homolog;	SubName: Full=Intraflagellar transport 46-like protein {ECO:0000313|EMBL:AES00083.1}; Flags: Fragment;	--	GO:0005813,centrosome; GO:0005929,cilium; GO:0005737,cytoplasm; GO:0030992,intraciliary transport particle B; GO:0031514,motile cilium; GO:0060271,cilium assembly; GO:0042073,intraciliary transport; GO:0007224,smoothened signaling pathway	PF12317.8:Intraflagellar transport complex B protein 46 C terminal
gene:ENSMUSG00000002033	21.42	21.52	24.13	26.54	42.34	29.73	1205	1155	1232	1457	2441	2029	0.62512	0.0177474	0.999982	false	9	44880870	44891729	-	Cd3g	CD3 antigen%2C gamma polypeptide [Source:MGI Symbol%3BAcc:MGI:88333]	K06452 T-cell surface glycoprotein CD3 gamma chain | (RefSeq) Cd3g, Ctg-3, Ctg3, T3g; CD3 antigen, gamma polypeptide (A)	ko04640: Hematopoietic cell lineage; ko04658: Th1 and Th2 cell differentiation; ko04659: Th17 cell differentiation; ko04660: T cell receptor signaling pathway; ko05142: Chagas disease; ko05162: Measles; ko05166: Human T-cell leukemia virus 1 infection; ko05169: Epstein-Barr virus infection; ko05170: Human immunodeficiency virus 1 infection; ko05235: PD-L1 expression and PD-1 checkpoint pathway in…	T-cell surface glycoprotein CD3 gamma chain precursor [Mus musculus]	RecName: Full=T-cell surface glycoprotein CD3 gamma chain; AltName: Full=T-cell receptor T3 gamma chain; AltName: CD_antigen=CD3g; Flags: Precursor;	SubName: Full=Uncharacterized protein {ECO:0000313|Ensembl:ENSPCOP00000016818};	--	GO:0042105,alpha-beta T cell receptor complex; GO:0016021,integral component of membrane; GO:0046982,protein heterodimerization activity; GO:0042803,protein homodimerization activity; GO:0004888,transmembrane signaling receptor activity; GO:0002250,adaptive immune response; GO:0007166,cell surface receptor signaling pathway; GO:0007163,establishment or maintenance of cell polarity; GO:0051260,pro…	PF16680.5:T-cell surface glycoprotein CD3 delta chain
gene:ENSMUSG00000002043	9.29	6.32	5.48	4.87	0.79	10.04	254	165	136	130	22	333	-0.40114	0.564884	0.999982	false	7	19242320	19250070	+	Trappc6a	trafficking protein particle complex 6A [Source:MGI Symbol%3BAcc:MGI:1914341]	K20304 trafficking protein particle complex subunit 6 | (RefSeq) Trappc6a, 1810073E21Rik, 4930519D19Rik, AI480686, TRS33, mhyp; trafficking protein particle complex 6A (A)	--	trafficking protein particle complex 6A, isoform CRA_a, partial [Mus musculus]	RecName: Full=Trafficking protein particle complex subunit 6A {ECO:0000250|UniProtKB:O75865}; Short=TRAPP complex subunit 6A;	SubName: Full=trafficking protein particle complex subunit 6A isoform X1 {ECO:0000313|RefSeq:XP_007168190.1};	Transport protein particle (TRAPP) complex subunit	GO:0005801,cis-Golgi network; GO:0005783,endoplasmic reticulum; GO:0005802,trans-Golgi network; GO:0030008,TRAPP complex; GO:0006888,ER to Golgi vesicle-mediated transport; GO:1903232,melanosome assembly; GO:0043087,regulation of GTPase activity	PF04051.16:Transport protein particle (TRAPP) component
gene:ENSMUSG00000002052	24.52	24.1	22.48	22.58	27.72	26.16	2993	2808	2491	2691	3468	3874	0.164974	0.381658	0.999982	false	11	78097572	78136813	-	Supt6	SPT6%2C histone chaperone and transcription elongation factor [Source:MGI Symbol%3BAcc:MGI:107726]	K11292 transcription elongation factor SPT6 | (RefSeq) Supt6, 5131400N11Rik, AI132449, SPT6, Supt6h, mKIAA0162; suppressor of Ty 6 (A)	--	transcription elongation factor SPT6 [Mus musculus]	RecName: Full=S1 RNA-binding domain-containing protein 1;	RecName: Full=Transcription elongation factor spt6 {ECO:0000256|PIRNR:PIRNR036947};	Transcription elongation factor SPT6	GO:0003723,RNA binding; GO:0006139,nucleobase-containing compound metabolic process	PF14633.6:SH2 domain
gene:ENSMUSG00000002055	9.98	9	7.58	9.85	5.54	5.03	966	831	666	930	549	591	-0.340724	0.253326	0.999982	false	11	78192355	78213283	+	Spag5	sperm associated antigen 5 [Source:MGI Symbol%3BAcc:MGI:1927470]	K21764 sperm-associated antigen 5 | (RefSeq) Spag5, AI874642, D11Bhm180e, Deepest, MAP126, Mastrin, S17; sperm associated antigen 5 (A)	--	sperm-associated antigen 5 [Mus musculus]	--	SubName: Full=Sperm associated antigen 5 {ECO:0000313|Ensembl:ENSECAP00000037534};	--	--	--
gene:ENSMUSG00000002058	13.25	9.58	9.52	10.09	2.9	14.17	558	385	364	415	125	724	-0.224296	0.648157	0.999982	false	11	78234308	78239990	+	Unc119	unc-119 lipid binding chaperone [Source:MGI Symbol%3BAcc:MGI:1328357]	K23539 protein unc-119 | (RefSeq) Unc119, D11Bhm52, HRG4, MRG4, Rg4, Rtg4, Unc119h; unc-119 lipid binding chaperone (A)	--	protein unc-119 homolog A isoform 1 [Mus musculus]	RecName: Full=Protein unc-119 homolog A; AltName: Full=CRG4; AltName: Full=Retinal protein 4;	SubName: Full=Uncharacterized protein {ECO:0000313|Ensembl:ENSLAFP00000028780};	Photoreceptor synaptic vesicle protein HRG4/UNC-119	GO:0005813,centrosome; GO:0005737,cytoplasm; GO:0045171,intercellular bridge; GO:0005622,intracellular; GO:0051233,spindle midzone; GO:0000922,spindle pole; GO:0008289,lipid binding; GO:0006897,endocytosis; GO:0042953,lipoprotein transport; GO:0000281,mitotic cytokinesis; GO:2001287,negative regulation of caveolin-mediated endocytosis; GO:1900186,negative regulation of clathrin-dependent endocyto…	PF05351.11:GMP-PDE, delta subunit
gene:ENSMUSG00000002064	19.79	19.33	21.43	21.07	16.36	25.11	516	481	507	536	437	794	0.095392	0.665046	0.999982	false	11	78136572	78146322	+	Sdf2	stromal cell derived factor 2 [Source:MGI Symbol%3BAcc:MGI:108019]	K00728 dolichyl-phosphate-mannose-protein mannosyltransferase [EC:2.4.1.109] | (RefSeq) Pomt2; protein-O-mannosyltransferase 2 (A)	ko00514: Other types of O-glycan biosynthesis; ko00515: Mannose type O-glycan biosynthesis	stromal cell-derived factor 2 isoform 1 precursor [Mus musculus]	RecName: Full=Stromal cell-derived factor 2; Short=SDF-2; Flags: Precursor;	SubName: Full=stromal cell-derived factor 2 isoform X1 {ECO:0000313|RefSeq:XP_025706886.1};	Uncharacterized secreted protein SDF2 (Stromal cell-derived factor 2), contains MIR domains	GO:0005789,endoplasmic reticulum membrane; GO:0005576,extracellular region; GO:0004169,dolichyl-phosphate-mannose-protein mannosyltransferase activity; GO:0071712,ER-associated misfolded protein catabolic process	PF02815.19:MIR domain
gene:ENSMUSG00000002068	20.04	19.45	18.98	19.57	12.21	12.76	918	850	789	875	573	709	-0.349677	0.127599	0.999982	false	7	37797409	37806959	-	Ccne1	cyclin E1 [Source:MGI Symbol%3BAcc:MGI:88316]	K06626 G1/S-specific cyclin-E1 | (RefSeq) Ccne1, AW538188, CycE1; cyclin E1 (A)	ko04110: Cell cycle; ko04114: Oocyte meiosis; ko04115: p53 signaling pathway; ko04151: PI3K-Akt signaling pathway; ko04218: Cellular senescence; ko04934: Cushing syndrome; ko05161: Hepatitis B; ko05162: Measles; ko05165: Human papillomavirus infection; ko05166: Human T-cell leukemia virus 1 infection; ko05169: Epstein-Barr virus infection; ko05200: Pathways in cancer; ko05203: Viral carcinogenesi…	G1/S-specific cyclin-E1 [Mus musculus]	RecName: Full=G1/S-specific cyclin-E2;	SubName: Full=G1/S-specific cyclin-E1 isoform 1 {ECO:0000313|EMBL:HDB66475.1}; Flags: Fragment;	G1/S-specific cyclin E	GO:0005634,nucleus; GO:0051301,cell division; GO:0000082,G1/S transition of mitotic cell cycle; GO:0051726,regulation of cell cycle	PF00134.23:Cyclin, N-terminal domain
gene:ENSMUSG00000002083	9.39	7.77	5.49	5.07	0.37	16.04	343	271	182	181	14	711	-0.04987	0.966452	0.999982	false	7	16042318	16052130	+	Bbc3	BCL2 binding component 3 [Source:MGI Symbol%3BAcc:MGI:2181667]	K10132 Bcl-2-binding component 3 | (RefSeq) Bbc3, PUMA, PUMA/JFY1; BCL2 binding component 3 (A)	ko01524: Platinum drug resistance; ko04115: p53 signaling pathway; ko04210: Apoptosis; ko04215: Apoptosis - multiple species; ko04390: Hippo signaling pathway; ko05016: Huntington disease; ko05162: Measles; ko05200: Pathways in cancer; ko05210: Colorectal cancer	bcl-2-binding component 3 [Mus pahari]	--	SubName: Full=bcl-2-binding component 3 {ECO:0000313|RefSeq:XP_021536863.1};	--	GO:0005739,mitochondrion; GO:0097193,intrinsic apoptotic signaling pathway; GO:0090200,positive regulation of release of cytochrome c from mitochondria	PF15826.5:Bcl-2-binding component 3, p53 upregulated modulator of apoptosis
gene:ENSMUSG00000002100	0.39	0.39	0.6	0.44	0.29	0.63	28	27	39	31	21	55	0.0273586	0.959158	0.999982	false	2	90948489	90966861	+	Mybpc3	myosin binding protein C%2C cardiac [Source:MGI Symbol%3BAcc:MGI:102844]	K12568 myosin-binding protein C, cardiac-type | (RefSeq) Mybpc3; myosin binding protein C, cardiac (A)	ko05410: Hypertrophic cardiomyopathy; ko05414: Dilated cardiomyopathy	myosin-binding protein C, cardiac-type [Mus musculus]	RecName: Full=Myosin light chain kinase, smooth muscle; Short=MLCK; Short=smMLCK; EC=2.7.11.18; AltName: Full=Telokin; Contains: RecName: Full=Myosin light chain kinase, smooth muscle, deglutamylated form;	SubName: Full=myosin-binding protein C, cardiac-type {ECO:0000313|RefSeq:XP_022362351.1};	--	GO:0032154,cleavage furrow; GO:0005737,cytoplasm; GO:0005856,cytoskeleton; GO:0030027,lamellipodium; GO:0003779,actin binding; GO:0005524,ATP binding; GO:0005516,calmodulin binding; GO:0046872,metal ion binding; GO:0004687,myosin light chain kinase activity	PF07679.16:Immunoglobulin I-set domain
gene:ENSMUSG00000002102	40.46	34.41	30.73	32.27	42.37	37.56	1815	1473	1251	1413	1948	2044	0.148158	0.520311	0.999982	false	2	90884354	90896714	+	Psmc3	proteasome (prosome%2C macropain) 26S subunit%2C ATPase 3 [Source:MGI Symbol%3BAcc:MGI:1098754]	K03065 26S proteasome regulatory subunit T5 | (RefSeq) Psmc3, TBP-1; proteasome (prosome, macropain) 26S subunit, ATPase 3 (A)	ko03050: Proteasome; ko05010: Alzheimer disease; ko05012: Parkinson disease; ko05014: Amyotrophic lateral sclerosis; ko05016: Huntington disease; ko05017: Spinocerebellar ataxia; ko05020: Prion disease; ko05169: Epstein-Barr virus infection	proteasome (prosome, macropain) 26S subunit, ATPase 3, isoform CRA_c [Mus musculus]	RecName: Full=26S proteasome regulatory subunit 8; AltName: Full=26S proteasome AAA-ATPase subunit RPT6; AltName: Full=Proteasome 26S subunit ATPase 5; AltName: Full=Proteasome subunit p45; AltName: Full=Tat-binding protein homolog 10; Short=TBP10; AltName: Full=p45/SUG;	SubName: Full=Uncharacterized protein {ECO:0000313|Ensembl:ENSLAFP00000028984};	26S proteasome regulatory complex, ATPase RPT5	GO:0005737,cytoplasm; GO:0031597,cytosolic proteasome complex; GO:0031595,nuclear proteasome complex; GO:0005634,nucleus; GO:0022624,proteasome accessory complex; GO:0000502,proteasome complex; GO:0008540,proteasome regulatory particle, base subcomplex; GO:0005524,ATP binding; GO:0036402,proteasome-activating ATPase activity; GO:0017025,TBP-class protein binding; GO:0031531,thyrotropin-releasing …	PF00004.29:ATPase family associated with various cellular activities (AAA)
gene:ENSMUSG00000002103	4.53	4.72	4.03	4.54	5.49	4.63	404	402	326	395	502	501	0.202648	0.363546	0.999982	false	2	91033230	91044443	+	Acp2	acid phosphatase 2%2C lysosomal [Source:MGI Symbol%3BAcc:MGI:87882]	K14410 lysosomal acid phosphatase [EC:3.1.3.2] | (RefSeq) Acp2, Acp-2, LAP; acid phosphatase 2, lysosomal (A)	ko00740: Riboflavin metabolism; ko04142: Lysosome	lysosomal acid phosphatase isoform 1x [Mus musculus]	RecName: Full=Lysosomal acid phosphatase; Short=LAP; EC=3.1.3.2; Flags: Precursor;	SubName: Full=Uncharacterized protein {ECO:0000313|Ensembl:ENSOCUP00000011483};	Lysosomal & prostatic acid phosphatases	GO:0016021,integral component of membrane; GO:0043202,lysosomal lumen; GO:0005765,lysosomal membrane; GO:0003993,acid phosphatase activity; GO:0007040,lysosome organization; GO:0001501,skeletal system development	PF00328.22:Histidine phosphatase superfamily (branch 2)
gene:ENSMUSG00000002105	3.43	3.08	3.68	3.28	0.96	4.22	287	246	280	268	82	429	-0.237964	0.617223	0.999982	false	2	90892136	90900762	-	Slc39a13	solute carrier family 39 (metal ion transporter)%2C member 13 [Source:MGI Symbol%3BAcc:MGI:1915677]	K14719 solute carrier family 39 (zinc transporter), member 13 | (RefSeq) Slc39a13, 1100001L14Rik, AA387663, ZIP-13, ZIP13; solute carrier family 39 (metal ion transporter), member 13 (A)	--	zinc transporter ZIP13 isoform a precursor [Mus musculus]	RecName: Full=Zinc transporter ZIP13; AltName: Full=Solute carrier family 39 member 13; AltName: Full=Zrt- and Irt-like protein 13; Short=ZIP-13;	SubName: Full=Uncharacterized protein {ECO:0000313|Ensembl:ENSOCUP00000004825};	Putative zinc transporter	GO:0000139,Golgi membrane; GO:0016021,integral component of membrane; GO:0046873,metal ion transmembrane transporter activity; GO:0006829,zinc ion transport	PF02535.22:ZIP Zinc transporter
gene:ENSMUSG00000002107	12.54	13.92	15.07	15.3	18.02	11.16	5585	5915	6091	6649	8227	6029	0.162375	0.508707	0.999982	false	2	6544505	7514374	-	Celf2	CUGBP%2C Elav-like family member 2 [Source:MGI Symbol%3BAcc:MGI:1338822]	K13207 CUG-BP- and ETR3-like factor | (RefSeq) Celf2, B230218O03, B230345P09Rik, C88023, CELF-2, CUG-BP2, Cugbp2, D230046B21Rik, Etr-3, Napor, Napor-2, mETR-3; CUGBP, Elav-like family member 2 (A)	--	PREDICTED: CUGBP Elav-like family member 2-like isoform X2 [Elephantulus edwardii]	RecName: Full=CUGBP Elav-like family member 2; Short=CELF-2; AltName: Full=Bruno-like protein 3; AltName: Full=CUG triplet repeat RNA-binding protein 2; Short=CUG-BP2; AltName: Full=CUG-BP- and ETR-3-like factor 2; AltName: Full=RNA-binding protein BRUNOL-3;	SubName: Full=CUGBP Elav-like family member 2 {ECO:0000313|Ensembl:ENSLAFP00000011393};	RNA-binding protein CUGBP1/BRUNO (RRM superfamily)	GO:0005737,cytoplasm; GO:0005634,nucleus; GO:0003723,RNA binding; GO:0006376,mRNA splice site selection	PF00076.22:RNA recognition motif. (a.k.a. RRM, RBD, or RNP domain)
gene:ENSMUSG00000002108	2.45	2.69	1.81	2.68	1.83	3.09	106	111	71	113	81	162	0.173984	0.615595	0.999982	false	2	91014406	91033179	-	Nr1h3	nuclear receptor subfamily 1%2C group H%2C member 3 [Source:MGI Symbol%3BAcc:MGI:1352462]	K08536 liver X receptor alpha | (RefSeq) Nr1h3, AU018371, LXR, RLD1, Unr1; nuclear receptor subfamily 1, group H, member 3 (A)	ko03320: PPAR signaling pathway; ko04931: Insulin resistance; ko04932: Non-alcoholic fatty liver disease; ko05160: Hepatitis C	oxysterols receptor LXR-alpha [Mus musculus]	RecName: Full=Oxysterols receptor LXR-alpha; AltName: Full=Liver X receptor alpha; AltName: Full=Nuclear receptor subfamily 1 group H member 3;	SubName: Full=Uncharacterized protein {ECO:0000313|Ensembl:ENSPCOP00000023391};	FOG: Hormone receptors	GO:0005634,nucleus; GO:0090575,RNA polymerase II transcription factor complex; GO:0004879,nuclear receptor activity; GO:0046965,retinoid X receptor binding; GO:0000978,RNA polymerase II proximal promoter sequence-specific DNA binding; GO:0043565,sequence-specific DNA binding; GO:0003707,steroid hormone receptor activity; GO:0003713,transcription coactivator activity; GO:0001077,proximal promoter …	PF00104.30:Ligand-binding domain of nuclear hormone receptor
gene:ENSMUSG00000002109	12.09	13.07	14.42	12.1	5.97	12.2	569	587	616	556	288	697	-0.346653	0.243822	0.999982	false	2	91041917	91067327	-	Ddb2	damage specific DNA binding protein 2 [Source:MGI Symbol%3BAcc:MGI:1355314]	K10140 DNA damage-binding protein 2 | (RefSeq) Ddb2, 2610043A19Rik; damage specific DNA binding protein 2 (A)	ko03420: Nucleotide excision repair; ko04115: p53 signaling pathway; ko04120: Ubiquitin mediated proteolysis; ko05161: Hepatitis B; ko05169: Epstein-Barr virus infection; ko05200: Pathways in cancer; ko05202: Transcriptional misregulation in cancer; ko05210: Colorectal cancer; ko05212: Pancreatic cancer; ko05213: Endometrial cancer; ko05214: Glioma; ko05216: Thyroid cancer; ko05217: Basal cell ca…	DNA damage-binding protein 2 [Mus musculus]	RecName: Full=DNA damage-binding protein 2; AltName: Full=Damage-specific DNA-binding protein 2;	SubName: Full=Damage specific DNA binding protein 2 {ECO:0000313|Ensembl:ENSECAP00000006811};	WD40 protein	GO:0030054,cell junction; GO:0031465,Cul4B-RING E3 ubiquitin ligase complex; GO:0005654,nucleoplasm; GO:0003684,damaged DNA binding; GO:0044877,protein-containing complex binding; GO:0004842,ubiquitin-protein transferase activity; GO:0035518,histone H2A monoubiquitination; GO:0051865,protein autoubiquitination; GO:0000209,protein polyubiquitination; GO:0006290,pyrimidine dimer repair; GO:0070914,…	PF00400.32:WD domain, G-beta repeat
gene:ENSMUSG00000002111	37.22	29.94	29.13	26.78	25.48	45.35	1726	1325	1226	1212	1211	2551	0.0691984	0.808109	0.999982	false	2	90912735	90946101	+	Spi1	spleen focus forming virus (SFFV) proviral integration oncogene [Source:MGI Symbol%3BAcc:MGI:98282]	K09438 transcription factor PU.1 | (RefSeq) Spi1, Dis-1, Dis1, PU.1, Sfpi-1, Sfpi1, Spi-1, Tcfpu1, Tfpu.1; spleen focus forming virus (SFFV) proviral integration oncogene (A)	ko04380: Osteoclast differentiation; ko05166: Human T-cell leukemia virus 1 infection; ko05200: Pathways in cancer; ko05202: Transcriptional misregulation in cancer; ko05221: Acute myeloid leukemia	transcription factor PU.1 [Mus musculus]	RecName: Full=Transcription factor PU.1;	SubName: Full=Uncharacterized protein {ECO:0000313|Ensembl:ENSLAFP00000003391};	ERG and related ETS transcription factors	GO:0005634,nucleus; GO:0003723,RNA binding; GO:0000981,DNA-binding transcription factor activity, RNA polymerase II-specific; GO:0043565,sequence-specific DNA binding; GO:0030154,cell differentiation; GO:0006357,regulation of transcription by RNA polymerase II; GO:0006351,transcription, DNA-templated	PF00178.22:Ets-domain
gene:ENSMUSG00000002129	24.51	22.37	21.8	20.95	17.15	20.86	2592	2258	2093	2163	1859	2677	-0.17085	0.283447	0.999982	false	11	4110350	4132541	+	Sf3a1	splicing factor 3a%2C subunit 1 [Source:MGI Symbol%3BAcc:MGI:1914715]	K12825 splicing factor 3A subunit 1 | (RefSeq) Sf3a1, 1200014H24Rik, 5930416L09Rik, AI159724; splicing factor 3a, subunit 1 (A)	ko03040: Spliceosome	splicing factor 3A subunit 1 [Mus musculus]	RecName: Full=Splicing factor 3A subunit 1;	SubName: Full=Splicing factor 3A subunit 1 {ECO:0000313|EMBL:HCZ78906.1};	Splicing factor 3a, subunit 1	GO:0071013,catalytic step 2 spliceosome; GO:0016607,nuclear speck; GO:0005686,U2 snRNP; GO:0071004,U2-type prespliceosome; GO:0005684,U2-type spliceosomal complex; GO:0003723,RNA binding; GO:0000389,mRNA 3'-splice site recognition; GO:0000398,mRNA splicing, via spliceosome; GO:0000381,regulation of alternative mRNA splicing, via spliceosome	PF12230.8:Pre-mRNA splicing factor PRP21 like protein
gene:ENSMUSG00000002147	60.34	69.53	75.49	62.45	49.92	72.58	4570	5026	5189	4617	3875	6669	-0.100703	0.60717	0.999982	false	10	127478855	127496826	+	Stat6	signal transducer and activator of transcription 6 [Source:MGI Symbol%3BAcc:MGI:103034]	K11225 signal transducer and activator of transcription 6 | (RefSeq) Stat6; signal transducer and activator of transcription 6 (A)	ko04217: Necroptosis; ko04630: JAK-STAT signaling pathway; ko04658: Th1 and Th2 cell differentiation; ko04659: Th17 cell differentiation; ko05161: Hepatitis B; ko05200: Pathways in cancer; ko05321: Inflammatory bowel disease	signal transducer and transcription activator 6 [Mus musculus]	RecName: Full=Signal transducer and activator of transcription 5A; AltName: Full=Mammary gland factor;	RecName: Full=Signal transducer and activator of transcription {ECO:0000256|RuleBase:RU046415};	STAT protein	GO:0005737,cytoplasm; GO:0005634,nucleus; GO:0003677,DNA binding; GO:0003700,DNA-binding transcription factor activity; GO:0019221,cytokine-mediated signaling pathway; GO:0046543,development of secondary female sexual characteristics; GO:0007565,female pregnancy; GO:0007259,JAK-STAT cascade; GO:0060397,JAK-STAT cascade involved in growth hormone signaling pathway; GO:0007595,lactation; GO:0019915…	PF14596.6:STAT6 C-terminal
gene:ENSMUSG00000002204	68.26	59.27	63.82	56.72	34	90.19	3124	2589	2651	2534	1595	5008	-0.0400136	0.904514	0.999982	false	7	44221804	44236286	+	Napsa	napsin A aspartic peptidase [Source:MGI Symbol%3BAcc:MGI:109365]	K08565 napsin-A [EC:3.4.23.-] | (RefSeq) Napsa, KAP, Kdap, NAP1, SNAPA, pronapsin; napsin A aspartic peptidase (A)	ko04142: Lysosome	napsin-A precursor [Mus musculus]	RecName: Full=Cathepsin D; EC=3.4.23.5; Flags: Precursor;	SubName: Full=Napsin-A {ECO:0000313|EMBL:EPY75985.1};	Aspartyl protease	GO:0005615,extracellular space; GO:0005764,lysosome; GO:0042470,melanosome; GO:0004190,aspartic-type endopeptidase activity; GO:0006914,autophagy; GO:0030163,protein catabolic process; GO:0006508,proteolysis	PF00026.23:Eukaryotic aspartyl protease
gene:ENSMUSG00000002205	11.2	11	10.56	9.12	7.9	11.11	1300	1218	1112	1033	939	1564	-0.169193	0.37516	0.999982	false	7	44397837	44426939	+	Vrk3	vaccinia related kinase 3 [Source:MGI Symbol%3BAcc:MGI:2182465]	K08816 vaccinia related kinase [EC:2.7.11.1] | (RefSeq) Vrk3, AI428238; vaccinia related kinase 3 (A)	--	vaccinia related kinase 3, isoform CRA_a, partial [Mus musculus]	RecName: Full=Inactive serine/threonine-protein kinase VRK3; AltName: Full=Serine/threonine-protein pseudokinase VRK3; AltName: Full=Vaccinia-related kinase 3;	SubName: Full=Uncharacterized protein {ECO:0000313|Ensembl:ENSPCOP00000006368};	Casein kinase (serine/threonine/tyrosine protein kinase)	GO:0005737,cytoplasm; GO:0005730,nucleolus; GO:0005634,nucleus; GO:0005524,ATP binding; GO:0019903,protein phosphatase binding; GO:0004674,protein serine/threonine kinase activity; GO:0070373,negative regulation of ERK1 and ERK2 cascade; GO:0018105,peptidyl-serine phosphorylation; GO:0032516,positive regulation of phosphoprotein phosphatase activity; GO:0008360,regulation of cell shape	PF00069.25:Protein kinase domain
gene:ENSMUSG00000002210	11.01	9.67	9.7	10.13	5.67	12.57	701	588	561	630	370	971	-0.0588781	0.846406	0.999982	false	7	24099044	24122203	+	Smg9	smg-9 homolog%2C nonsense mediated mRNA decay factor (C. elegans) [Source:MGI Symbol%3BAcc:MGI:1919247]	K18735 protein SMG9 | (RefSeq) Smg9, 1500002O20Rik, AI429693, N28092; smg-9 homolog, nonsense mediated mRNA decay factor (C. elegans) (A)	--	protein SMG9 [Rattus norvegicus]	RecName: Full=Protein SMG9 {ECO:0000250|UniProtKB:Q9H0W8};	SubName: Full=Protein SMG9 {ECO:0000313|EMBL:JAB10937.1};	Uncharacterized conserved protein	GO:0007420,brain development; GO:0001654,eye development; GO:0007507,heart development; GO:0000184,nuclear-transcribed mRNA catabolic process, nonsense-mediated decay	PF10220.9:Smg8_Smg9
gene:ENSMUSG00000002221	7.75	7.67	6.75	7.66	3.88	6.28	1369	1293	1083	1321	703	1347	-0.276561	0.288755	0.999982	false	5	27945078	27996689	-	Paxip1	PAX interacting (with transcription-activation domain) protein 1 [Source:MGI Symbol%3BAcc:MGI:1890430]	K14972 PAX-interacting protein 1 | (RefSeq) Paxip1, D5Ertd149e, PTIP; PAX interacting (with transcription-activation domain) protein 1 (A)	--	PAX-interacting protein 1 isoform X2 [Mus caroli]	RecName: Full=PAX-interacting protein 1; AltName: Full=PAX transactivation activation domain-interacting protein;	SubName: Full=PAXIP1 isoform 2 {ECO:0000313|EMBL:PNJ31195.1}; SubName: Full=PAXIP1 isoform 4 {ECO:0000313|EMBL:PNJ31196.1};	Signaling protein SWIFT and related BRCT domain proteins	GO:0005694,chromosome; GO:0016363,nuclear matrix; GO:0006310,DNA recombination; GO:0006281,DNA repair; GO:0006355,regulation of transcription, DNA-templated; GO:0006351,transcription, DNA-templated	PF00533.26:BRCA1 C Terminus (BRCT) domain
gene:ENSMUSG00000002222	23.85	29.09	30.71	29.53	36.83	22.23	2783	3240	3253	3364	4405	3148	0.148414	0.569373	0.999982	false	6	71365618	71417621	-	Rmnd5a	required for meiotic nuclear division 5 homolog A [Source:MGI Symbol%3BAcc:MGI:1915727]	K23333 E3 ubiquitin-protein transferase RMND5 [EC:2.3.2.27] | (RefSeq) Rmnd5a, 1110007A06Rik, AJ237586, AW125795, Gid2, MTA.D02.090; required for meiotic nuclear division 5 homolog A (A)	--	PREDICTED: protein RMD5 homolog A [Equus asinus]	RecName: Full=E3 ubiquitin-protein transferase MAEA; EC=2.3.2.27 {ECO:0000250|UniProtKB:Q7L5Y9}; AltName: Full=Macrophage erythroblast attacher;	SubName: Full=Protein RMD5 homolog A {ECO:0000313|EMBL:HCZ91428.1}; Flags: Fragment;	Predicted E3 ubiquitin ligase	GO:0005737,cytoplasm; GO:0005856,cytoskeleton; GO:0016363,nuclear matrix; GO:0005654,nucleoplasm; GO:0005886,plasma membrane; GO:0003779,actin binding; GO:0007049,cell cycle; GO:0051301,cell division; GO:0043249,erythrocyte maturation; GO:0045721,negative regulation of gluconeogenesis	PF10607.9:CTLH/CRA C-terminal to LisH motif domain
gene:ENSMUSG00000002227	6.35	5.47	6.12	5.82	4.08	7.16	613	504	536	548	403	838	-0.0282608	0.911222	0.999982	false	3	104702152	104725879	-	Mov10	Mov10 RISC complex RNA helicase [Source:MGI Symbol%3BAcc:MGI:97054]	K18422 helicase MOV-10 [EC:3.6.4.13] | (RefSeq) Mov10, C77703, Mov-10; Moloney leukemia virus 10 (A)	--	putative helicase MOV-10 isoform a [Mus musculus]	RecName: Full=Putative helicase MOV-10; EC=3.6.4.13;	SubName: Full=Uncharacterized protein {ECO:0000313|Ensembl:ENSOCUP00000000244};	RNA helicase	GO:0005829,cytosol; GO:0000932,P-body; GO:0005524,ATP binding; GO:0004386,helicase activity; GO:0003723,RNA binding; GO:0035195,gene silencing by miRNA; GO:0035279,mRNA cleavage involved in gene silencing by miRNA	PF13087.6:AAA domain
gene:ENSMUSG00000002228	2.4	1.91	2.01	1.58	0.44	4.73	75	57	57	48	14	179	0.126243	0.863948	0.999982	false	3	104688372	104693334	+	Ppm1j	protein phosphatase 1J [Source:MGI Symbol%3BAcc:MGI:1919137]	K17504 protein phosphatase 1J [EC:3.1.3.16] | (RefSeq) Ppm1j, 2310008J22Rik, PP2Czeta, Ppp2cz; protein phosphatase 1J (A)	--	protein phosphatase 1J [Mus musculus]	--	SubName: Full=Protein phosphatase, Mg2+/Mn2+ dependent 1J {ECO:0000313|Ensembl:ENSECAP00000006125};	Serine/threonine phosphatase	GO:0004724,magnesium-dependent protein serine/threonine phosphatase activity; GO:0004722,protein serine/threonine phosphatase activity	PF00481.21:Protein phosphatase 2C
gene:ENSMUSG00000002233	1.04	0.41	0.55	0.77	0.28	1.81	29	11	14	21	8	61	0.541917	0.513791	0.999982	false	3	104695691	104701775	+	Rhoc	ras homolog family member C [Source:MGI Symbol%3BAcc:MGI:106028]	K07857 Ras homolog gene family, member C | (RefSeq) Rhoc, AI324259, Arh9, Arhc; ras homolog family member C (A)	--	rho-related GTP-binding protein RhoC isoform X1 [Sus scrofa]	RecName: Full=Rho-related GTP-binding protein RhoC; Flags: Precursor;	SubName: Full=Uncharacterized protein {ECO:0000313|Ensembl:ENSOARP00000021210};	Ras-related small GTPase, Rho type	GO:0032154,cleavage furrow; GO:0005622,intracellular; GO:0032420,stereocilium; GO:0005525,GTP binding; GO:0003924,GTPase activity; GO:0043297,apical junction assembly; GO:0000281,mitotic cytokinesis; GO:0032464,positive regulation of protein homooligomerization; GO:1902766,skeletal muscle satellite cell migration; GO:0007264,small GTPase mediated signal transduction; GO:0044319,wound healing, spr…	PF00071.22:Ras family
gene:ENSMUSG00000002250	3.66	3.93	3.91	4.1	1.74	4.23	473	485	459	517	230	663	-0.156815	0.642914	0.999982	false	17	28451674	28520448	+	Ppard	peroxisome proliferator activator receptor delta [Source:MGI Symbol%3BAcc:MGI:101884]	K04504 peroxisome proliferator-activated receptor delta | (RefSeq) Ppard, NUC-1, NUC1, Nr1c2, PPAR-beta, PPAR-delta, PPAR[b], PPARdelta, Pparb, Pparb/d; peroxisome proliferator activator receptor delta (A)	ko03320: PPAR signaling pathway; ko04310: Wnt signaling pathway; ko05200: Pathways in cancer; ko05221: Acute myeloid leukemia	peroxisome proliferator-activated receptor delta [Mus musculus]	RecName: Full=Peroxisome proliferator-activated receptor delta; Short=PPAR-delta; AltName: Full=Nuclear receptor subfamily 1 group C member 2; AltName: Full=Peroxisome proliferator-activated receptor beta; Short=PPAR-beta;	SubName: Full=Peroxisome proliferator-activated receptor delta {ECO:0000313|EMBL:EPY84247.1};	FOG: Hormone receptors	GO:0000790,nuclear chromatin; GO:0008144,drug binding; GO:0070539,linoleic acid binding; GO:0008289,lipid binding; GO:0004879,nuclear receptor activity; GO:0046982,protein heterodimerization activity; GO:0043565,sequence-specific DNA binding; GO:0003707,steroid hormone receptor activity; GO:0008134,transcription factor binding; GO:0001227,DNA-binding transcription repressor activity, RNA polymera…	PF00105.18:Zinc finger, C4 type (two domains)
gene:ENSMUSG00000002257	23.47	19.62	20.08	20.39	18.72	34.94	1079	861	838	915	882	1949	0.27859	0.335536	0.999982	false	17	28426752	28447582	+	Def6	differentially expressed in FDCP 6 [Source:MGI Symbol%3BAcc:MGI:1346328]	K20072 switch-associated protein 70 | (RefSeq) Def6, 2410003F05Rik, 6430538D02Rik, AV094905, Ibp, Slat, Slat2, Slat6; differentially expressed in FDCP 6 (A)	--	differentially expressed in FDCP 6 [Mus musculus]	RecName: Full=Switch-associated protein 70; Short=SWAP-70;	SubName: Full=differentially expressed in FDCP 6 homolog {ECO:0000313|RefSeq:XP_004407800.1};	--	GO:0005737,cytoplasm; GO:0030027,lamellipodium; GO:0005634,nucleus; GO:0005886,plasma membrane; GO:0003677,DNA binding	PF00169.29:PH domain
gene:ENSMUSG00000002274	3.44	3.15	2.19	2.35	0.53	3.66	223	195	129	149	35	288	-0.396856	0.501039	0.999982	false	17	26012195	26016110	-	Metrn	meteorin%2C glial cell differentiation regulator [Source:MGI Symbol%3BAcc:MGI:1917333]	--	--	Metrn protein, partial [Mus musculus]	--	SubName: Full=Uncharacterized protein {ECO:0000313|Ensembl:ENSMNEP00000025727};	--	GO:0005615,extracellular space; GO:0010001,glial cell differentiation; GO:0050772,positive regulation of axonogenesis	--
gene:ENSMUSG00000002279	0.88	0.61	0.62	0.87	0.24	0.91	206	135	132	198	57	257	-0.0415783	0.9328	0.999982	false	17	25798059	25881800	+	Lmf1	lipase maturation factor 1 [Source:MGI Symbol%3BAcc:MGI:1923733]	K23555 lipase maturation factor 1 | (RefSeq) Lmf1, 2400010G15Rik, AW822050, Tmem112, cld; lipase maturation factor 1 (A)	--	lipase maturation factor 1 [Mus musculus]	RecName: Full=Lipase maturation factor 1; AltName: Full=Transmembrane protein 112;	RecName: Full=Lipase maturation factor {ECO:0000256|RuleBase:RU361229};	--	GO:0005789,endoplasmic reticulum membrane; GO:0005794,Golgi apparatus; GO:0016021,integral component of membrane; GO:0034382,chylomicron remnant clearance; GO:0006888,ER to Golgi vesicle-mediated transport; GO:0051006,positive regulation of lipoprotein lipase activity; GO:0033578,protein glycosylation in Golgi; GO:0051604,protein maturation; GO:0009306,protein secretion; GO:0090181,regulation of …	PF06762.14:Lipase maturation factor
gene:ENSMUSG00000002280	4.91	3.96	4.26	4.04	2.07	5.91	526	405	414	422	227	768	-0.0900235	0.808065	0.999982	false	17	25992750	26002306	+	Ciao3	cytosolic iron-sulfur assembly component 3 [Source:MGI Symbol%3BAcc:MGI:1914813]	--	--	unnamed protein product [Mus musculus]	RecName: Full=Cytosolic iron-sulfur assembly component 3 {ECO:0000305}; AltName: Full=Cytosolic Fe-S cluster assembly factor NARFL; AltName: Full=Iron-only hydrogenase-like protein 1; Short=IOP1; AltName: Full=Nuclear prelamin A recognition factor-like protein;	SubName: Full=Uncharacterized protein {ECO:0000313|Ensembl:ENSMFAP00000040683};	Nuclear architecture related protein	GO:0097361,CIA complex; GO:0051539,4 iron, 4 sulfur cluster binding; GO:0046872,metal ion binding; GO:0016226,iron-sulfur cluster assembly	PF02906.14:Iron only hydrogenase large subunit, C-terminal domain
gene:ENSMUSG00000002289	1.02	0.79	0.83	0.52	0.24	0.74	62	46	46	31	15	55	-0.767975	0.149356	0.999982	false	17	33992724	34000804	-	Angptl4	angiopoietin-like 4 [Source:MGI Symbol%3BAcc:MGI:1888999]	K08767 angiopoietin-like 4 | (RefSeq) Angptl4, Arp4, Bk89, Fiaf, Hfarp, Ng27, Pgar, Pgarg, Pp1158; angiopoietin-like 4 (A)	ko03320: PPAR signaling pathway; ko04979: Cholesterol metabolism	angiopoietin-related protein 4 precursor [Mus musculus]	RecName: Full=Angiopoietin-related protein 4; AltName: Full=Angiopoietin-like protein 4; Flags: Precursor;	SubName: Full=Uncharacterized protein {ECO:0000313|Ensembl:ENSPCOP00000010567};	Ficolin and related extracellular proteins	GO:0005615,extracellular space; GO:0004857,enzyme inhibitor activity; GO:0042802,identical protein binding; GO:0001525,angiogenesis; GO:0030154,cell differentiation; GO:2000352,negative regulation of endothelial cell apoptotic process; GO:0051005,negative regulation of lipoprotein lipase activity; GO:0070328,triglyceride homeostasis	PF00147.18:Fibrinogen beta and gamma chains, C-terminal globular domain
gene:ENSMUSG00000002297	6.71	6.85	7.12	7.33	7.09	5.41	1008	982	970	1074	1092	985	-0.00498681	0.980438	0.999982	false	5	8446973	8472716	-	Dbf4	DBF4 zinc finger [Source:MGI Symbol%3BAcc:MGI:1351328]	K06629 activator of S phase kinase | (RefSeq) Dbf4, AA545217, Ask; DBF4 zinc finger (A)	ko04110: Cell cycle	protein DBF4 homolog A isoform 1 [Mus musculus]	--	SubName: Full=Uncharacterized protein {ECO:0000313|Ensembl:ENSMLEP00000006790};	Protein kinase essential for the initiation of DNA replication	GO:0016604,nuclear body; GO:0003676,nucleic acid binding; GO:0008270,zinc ion binding	PF07535.12:DBF zinc finger
gene:ENSMUSG00000002307	22.02	19.69	18.19	18.22	11.93	23.22	1194	1019	895	964	663	1527	-0.1237	0.647333	0.999982	false	17	34128388	34134564	+	Daxx	Fas death domain-associated protein [Source:MGI Symbol%3BAcc:MGI:1197015]	K02308 death-associated protein 6 | (RefSeq) Daxx; Fas death domain-associated protein (A)	ko04010: MAPK signaling pathway; ko04210: Apoptosis; ko05012: Parkinson disease; ko05014: Amyotrophic lateral sclerosis; ko05168: Herpes simplex virus 1 infection	death domain-associated protein 6 [Mus musculus]	RecName: Full=Death domain-associated protein 6; AltName: Full=Daxx;	SubName: Full=death domain-associated protein 6 isoform X2 {ECO:0000313|RefSeq:XP_008058357.1};	--	GO:0000775,chromosome, centromeric region; GO:0005829,cytosol; GO:0005730,nucleolus; GO:0005634,nucleus; GO:0016605,PML body; GO:0042803,protein homodimerization activity; GO:0003713,transcription coactivator activity; GO:0008134,transcription factor binding; GO:0006915,apoptotic process; GO:0071276,cellular response to cadmium ion; GO:0071280,cellular response to copper ion; GO:0072738,cellular …	PF03344.15:Daxx N-terminal Rassf1C-interacting domain
gene:ENSMUSG00000002308	0.87	0.72	1.49	0.89	0.51	1.4	43	34	67	43	26	84	-0.088651	0.871749	0.999982	false	17	34062065	34068748	+	Cd320	CD320 antigen [Source:MGI Symbol%3BAcc:MGI:1860083]	K06734 CD320 antigen | (RefSeq) Cd320, 425O18-1, 8D6, D17Ertd716e, NG29, TCblR, VLDL; CD320 antigen (A)	--	CD320 antigen isoform 1 precursor [Mus musculus]	RecName: Full=CD320 antigen; AltName: Full=Transcobalamin receptor; Short=TCblR; AltName: CD_antigen=CD320; Flags: Precursor;	SubName: Full=CD320 molecule {ECO:0000313|Ensembl:ENSOCUP00000018291};	Low-density lipoprotein receptors containing Ca2+-binding EGF-like domains	GO:0005887,integral component of plasma membrane; GO:0005509,calcium ion binding; GO:0008083,growth factor activity; GO:0031296,B cell costimulation; GO:0015889,cobalamin transport; GO:0030890,positive regulation of B cell proliferation	PF00057.18:Low-density lipoprotein receptor domain class A
gene:ENSMUSG00000002319	6.1	5.39	5.46	4.39	3.08	6.17	490	413	398	344	254	601	-0.267577	0.358828	0.999982	false	14	55862857	55873414	-	Ipo4	importin 4 [Source:MGI Symbol%3BAcc:MGI:1923001]	K20221 importin-4 | (RefSeq) Ipo4, 8430408O15Rik, AA409693, Imp4a, RanBP4; importin 4 (A)	--	importin-4 isoform 1 [Mus musculus]	--	SubName: Full=Importin-4 isoform 1 {ECO:0000313|EMBL:VFV17630.1};	Karyopherin (importin) beta 3	--	PF13646.6:HEAT repeats
gene:ENSMUSG00000002320	14.39	13.34	12.02	11.06	6.75	14.3	961	850	728	721	462	1158	-0.265774	0.36109	0.999982	false	14	55873422	55881263	-	Tm9sf1	transmembrane 9 superfamily member 1 [Source:MGI Symbol%3BAcc:MGI:1921390]	K17085 transmembrane 9 superfamily member 1 | (RefSeq) Tm9sf1, 1200014D02Rik, AI893436, MP70; transmembrane 9 superfamily member 1 (A)	--	transmembrane 9 superfamily member 1 precursor [Mus musculus]	RecName: Full=Transmembrane 9 superfamily member 1; Flags: Precursor;	RecName: Full=Transmembrane 9 superfamily member {ECO:0000256|RuleBase:RU363079};	Endosomal membrane proteins, EMP70	GO:0000421,autophagosome membrane; GO:0031410,cytoplasmic vesicle; GO:0016021,integral component of membrane; GO:0005765,lysosomal membrane; GO:0006914,autophagy	PF02990.16:Endomembrane protein 70
gene:ENSMUSG00000002324	0.5	0.62	0.35	0.08	0.46	0.44	25	30	16	4	24	27	-0.489368	0.539157	0.999982	false	14	55855494	55862852	+	Rec8	REC8 meiotic recombination protein [Source:MGI Symbol%3BAcc:MGI:1929645]	K13054 meiotic recombination protein REC8, animal type | (RefSeq) Rec8, Rec8L1, mrec; REC8 meiotic recombination protein (A)	ko04114: Oocyte meiosis	meiotic recombination protein REC8 homolog isoform 1 [Mus musculus]	RecName: Full=Double-strand-break repair protein rad21 homolog;	SubName: Full=Meiotic recombination protein REC8 like protein {ECO:0000313|EMBL:EPQ03556.1};	Sister chromatid cohesion complex Cohesin, subunit RAD21/SCC1	GO:0000785,chromatin; GO:0000775,chromosome, centromeric region; GO:0000798,nuclear cohesin complex; GO:0016363,nuclear matrix; GO:0005654,nucleoplasm; GO:0003682,chromatin binding; GO:0044877,protein-containing complex binding; GO:0001228,DNA-binding transcription activator activity, RNA polymerase II-specific; GO:0006915,apoptotic process; GO:0051301,cell division; GO:0006302,double-strand brea…	PF04825.13:N terminus of Rad21 / Rec8 like protein
gene:ENSMUSG00000002325	18.57	19.18	21.92	18.3	17.35	20.43	1721	1696	1844	1655	1648	2297	-0.0352068	0.832316	0.999982	false	14	55841028	55847487	+	Irf9	interferon regulatory factor 9 [Source:MGI Symbol%3BAcc:MGI:107587]	K04693 interferon regulatory factor 9 | (RefSeq) Irf9, Irf-9, Isgf3g, p48; interferon regulatory factor 9 (A)	ko04217: Necroptosis; ko04380: Osteoclast differentiation; ko04621: NOD-like receptor signaling pathway; ko04625: C-type lectin receptor signaling pathway; ko04630: JAK-STAT signaling pathway; ko05160: Hepatitis C; ko05162: Measles; ko05164: Influenza A; ko05165: Human papillomavirus infection; ko05167: Kaposi sarcoma-associated herpesvirus infection; ko05168: Herpes simplex virus 1 infection; ko…	interferon regulatory factor 9 isoform 1 [Mus musculus]	RecName: Full=Interferon regulatory factor 5; Short=IRF-5;	SubName: Full=Interferon regulatory factor 9 {ECO:0000313|Ensembl:ENSSBOP00000006237};	--	GO:0005737,cytoplasm; GO:0005634,nucleus; GO:0003700,DNA-binding transcription factor activity; GO:0044212,transcription regulatory region DNA binding; GO:0019221,cytokine-mediated signaling pathway; GO:0051607,defense response to virus; GO:0045087,innate immune response; GO:0006357,regulation of transcription by RNA polymerase II; GO:0006351,transcription, DNA-templated	PF10401.9:Interferon-regulatory factor 3
gene:ENSMUSG00000002326	2.5	2.44	2.43	3.14	3.92	2.14	169	157	149	207	271	175	0.380862	0.242989	0.999982	false	14	55909398	55916657	+	Gmpr2	guanosine monophosphate reductase 2 [Source:MGI Symbol%3BAcc:MGI:1917903]	K00364 GMP reductase [EC:1.7.1.7] | (RefSeq) Gmpr2, 1810008P16Rik, 5730544D12Rik, AA959850, GMPR_2; guanosine monophosphate reductase 2 (A)	ko00230: Purine metabolism	GMP reductase 2 [Mus musculus]	RecName: Full=GMP reductase 2 {ECO:0000255|HAMAP-Rule:MF_03195}; Short=GMPR 2 {ECO:0000255|HAMAP-Rule:MF_03195}; EC=1.7.1.7 {ECO:0000255|HAMAP-Rule:MF_03195}; AltName: Full=Guanosine 5'-monophosphate oxidoreductase 2 {ECO:0000255|HAMAP-Rule:MF_03195}; Short=Guanosine monophosphate reductase 2 {ECO:0000255|HAMAP-Rule:MF_03195};	RecName: Full=GMP reductase {ECO:0000256|HAMAP-Rule:MF_03195}; Short=GMPR {ECO:0000256|HAMAP-Rule:MF_03195}; EC=1.7.1.7 {ECO:0000256|HAMAP-Rule:MF_03195}; AltName: Full=Guanosine 5'-monophosphate oxidoreductase {ECO:0000256|HAMAP-Rule:MF_03195}; Short=Guanosine monophosphate reductase {ECO:0000256|HAMAP-Rule:MF_03195};	IMP dehydrogenase/GMP reductase	GO:1902560,GMP reductase complex; GO:0003920,GMP reductase activity; GO:0046872,metal ion binding; GO:0046037,GMP metabolic process; GO:0006144,purine nucleobase metabolic process	PF00478.25:IMP dehydrogenase / GMP reductase domain
gene:ENSMUSG00000002329	21.28	21.79	22.06	20.57	9.29	27.39	744	727	700	702	333	1162	-0.148353	0.681454	0.999982	false	14	55895336	55897965	-	Mdp1	magnesium-dependent phosphatase 1 [Source:MGI Symbol%3BAcc:MGI:1915131]	K17619 magnesium-dependent phosphatase 1 [EC:3.1.3.48 3.1.3.-] | (RefSeq) Mdp1, 1810034K20Rik, AI035604; magnesium-dependent phosphatase 1 (A)	--	magnesium-dependent phosphatase 1 [Mus musculus]	--	SubName: Full=Uncharacterized protein {ECO:0000313|Ensembl:ENSMMUP00000016383};	Magnesium-dependent phosphatase	GO:0016791,phosphatase activity	PF12689.7:Acid Phosphatase
gene:ENSMUSG00000002332	10.07	6.75	6.91	9.71	6.92	10.41	478	306	298	450	337	600	0.231768	0.404591	0.999982	false	14	55976477	55983147	-	Dhrs1	dehydrogenase/reductase (SDR family) member 1 [Source:MGI Symbol%3BAcc:MGI:1196314]	K11163 dehydrogenase/reductase SDR family member 1 [EC:1.1.-.-] | (RefSeq) Dhrs1, 1110029G07Rik, AW112170, D14Ertd484e; dehydrogenase/reductase (SDR family) member 1 (A)	--	dehydrogenase/reductase SDR family member 1 [Mus musculus]	RecName: Full=Hydroxysteroid dehydrogenase-like protein 2; EC=1.-.-.-;	SubName: Full=Uncharacterized protein {ECO:0000313|Ensembl:ENSPCOP00000013909};	Reductases with broad range of substrate specificities	GO:0005777,peroxisome; GO:0016491,oxidoreductase activity	PF00106.25:short chain dehydrogenase
gene:ENSMUSG00000002342	6.9	5.67	6.78	6.13	1.91	10.19	436	342	389	378	124	781	-0.0545319	0.913094	0.999982	false	8	70625006	70636331	+	Tmem161a	transmembrane protein 161A [Source:MGI Symbol%3BAcc:MGI:2384577]	--	--	transmembrane protein 161A isoform 1 precursor [Mus musculus]	--	SubName: Full=Uncharacterized protein {ECO:0000313|Ensembl:ENSPCOP00000004366};	Predicted membrane protein	GO:0016021,integral component of membrane; GO:0034599,cellular response to oxidative stress; GO:0034644,cellular response to UV; GO:1902230,negative regulation of intrinsic apoptotic signaling pathway in response to DNA damage; GO:0045739,positive regulation of DNA repair; GO:0032526,response to retinoic acid	PF10268.9:Predicted transmembrane protein 161AB
gene:ENSMUSG00000002343	5.02	4.46	4.36	2.59	0.8	5.55	282	239	222	142	46	378	-0.596688	0.296425	0.999982	false	8	70672822	70687116	-	Armc6	armadillo repeat containing 6 [Source:MGI Symbol%3BAcc:MGI:1924063]	--	--	mCG23104, isoform CRA_b, partial [Mus musculus]	RecName: Full=Armadillo repeat-containing protein 6;	SubName: Full=Uncharacterized protein {ECO:0000313|Ensembl:ENSPCOP00000011881};	Uncharacterized conserved protein	--	PF00514.23:Armadillo/beta-catenin-like repeat
gene:ENSMUSG00000002345	23.08	16.64	14.48	17.6	20.51	19.51	583	401	332	434	531	598	0.144106	0.592374	0.999982	false	8	70592149	70599969	+	Borcs8	BLOC-1 related complex subunit 8 [Source:MGI Symbol%3BAcc:MGI:1919618]	K20822 BLOC-1 related complex subunit 8 | (RefSeq) Borcs8, 2310045N01Rik, Mef2bnb; BLOC-1 related complex subunit 8 (A)	--	BLOC-1-related complex subunit 8 isoform 1 [Mus musculus]	--	SubName: Full=Uncharacterized protein {ECO:0000313|Ensembl:ENSPANP00000033740};	Uncharacterized conserved protein	--	PF10167.9:BLOC-1-related complex sub-unit 8
gene:ENSMUSG00000002346	4.37	4.25	4.58	3.51	1.3	4.03	451	418	429	353	137	505	-0.544892	0.164146	0.999982	false	8	70636990	70664955	-	Slc25a42	solute carrier family 25%2C member 42 [Source:MGI Symbol%3BAcc:MGI:1920345]	K15085 solute carrier family 25, member 42 | (RefSeq) Slc25a42, 2900084M01Rik; solute carrier family 25, member 42 (A)	--	mitochondrial coenzyme A transporter SLC25A42 [Mus musculus]	RecName: Full=Graves disease carrier protein; Short=GDC; AltName: Full=Mitochondrial solute carrier protein homolog; AltName: Full=Solute carrier family 25 member 16;	SubName: Full=Solute carrier family 25 member {ECO:0000313|EMBL:VFV30268.1};	Mitochondrial solute carrier protein	GO:0016021,integral component of membrane; GO:0005743,mitochondrial inner membrane; GO:0022857,transmembrane transporter activity; GO:0006839,mitochondrial transport	PF00153.27:Mitochondrial carrier protein
gene:ENSMUSG00000002365	15.52	15.12	15.69	17.33	22.11	16.13	966	898	886	1053	1410	1218	0.32524	0.144404	0.999982	false	17	5891604	5982229	+	Snx9	sorting nexin 9 [Source:MGI Symbol%3BAcc:MGI:1913866]	K17923 sorting nexin-9/18/33 | (RefSeq) Snx9, 2700073N08Rik, SDP1, SH3PX1; sorting nexin 9 (A)	ko05132: Salmonella infection	unnamed protein product [Mus musculus]	RecName: Full=Sorting nexin-8;	RecName: Full=Sorting nexin {ECO:0000256|PIRNR:PIRNR027744};	Sorting nexin SNX9/SH3PX1 and related proteins	GO:0005829,cytosol; GO:0031901,early endosome membrane; GO:0005768,endosome; GO:0019898,extrinsic component of membrane; GO:0043231,intracellular membrane-bounded organelle; GO:0030904,retromer complex; GO:0042802,identical protein binding; GO:0035091,phosphatidylinositol binding; GO:0034498,early endosome to Golgi transport; GO:0006897,endocytosis; GO:0006886,intracellular protein transport; GO:…	PF10456.9:WASP-binding domain of Sorting nexin protein
gene:ENSMUSG00000002372	16.86	15.45	14.86	13.3	6.22	18.56	2019	1766	1615	1555	764	2696	-0.272109	0.446574	0.999982	false	17	56980294	57018764	+	Ranbp3	RAN binding protein 3 [Source:MGI Symbol%3BAcc:MGI:1919060]	K15304 Ran-binding protein 3 | (RefSeq) Ranbp3, 2610024N24Rik, AA408221; RAN binding protein 3 (A)	ko05166: Human T-cell leukemia virus 1 infection	ran-binding protein 3 isoform 1 [Mus musculus]	RecName: Full=Ran-binding protein 3; Short=RanBP3;	SubName: Full=Uncharacterized protein {ECO:0000313|Ensembl:ENSCANP00000011521};	Ran-binding protein RANBP3	GO:0005737,cytoplasm; GO:0005634,nucleus; GO:0046907,intracellular transport; GO:0015031,protein transport	PF00638.18:RanBP1 domain
gene:ENSMUSG00000002379	18.41	9.93	6.57	6.98	5.19	18.47	346	178	112	128	100	421	-0.149266	0.789918	0.999982	false	17	57024767	57029141	+	Ndufa11	NADH:ubiquinone oxidoreductase subunit A11 [Source:MGI Symbol%3BAcc:MGI:1917125]	K03956 NADH dehydrogenase (ubiquinone) 1 alpha subcomplex subunit 11 | (RefSeq) Ndufa11, 2010012C24Rik, AV006275, B14.7; NADH dehydrogenase (ubiquinone) 1 alpha subcomplex 11 (A)	ko00190: Oxidative phosphorylation; ko04714: Thermogenesis; ko04723: Retrograde endocannabinoid signaling; ko04932: Non-alcoholic fatty liver disease; ko05010: Alzheimer disease; ko05012: Parkinson disease; ko05014: Amyotrophic lateral sclerosis; ko05016: Huntington disease; ko05020: Prion disease	NADH dehydrogenase [ubiquinone]	RecName: Full=NADH dehydrogenase [ubiquinone] 1 alpha subcomplex subunit 11; AltName: Full=Complex I-B14.7; Short=CI-B14.7; AltName: Full=NADH-ubiquinone oxidoreductase subunit B14.7;	SubName: Full=Nadh dehydrogenase 1 {ECO:0000313|EMBL:VFV46919.1};	--	GO:0016021,integral component of membrane; GO:0005747,mitochondrial respiratory chain complex I; GO:0032981,mitochondrial respiratory chain complex I assembly; GO:0055114,oxidation-reduction process	PF02466.19:Tim17/Tim22/Tim23/Pmp24 family
gene:ENSMUSG00000002393	2.22	1.94	1.5	1.46	0.04	3.58	114	95	70	73	2	223	-0.133576	0.890116	0.999982	false	8	71826767	71834604	-	Nr2f6	nuclear receptor subfamily 2%2C group F%2C member 6 [Source:MGI Symbol%3BAcc:MGI:1352453]	K08549 nuclear receptor subfamily 2 group F member 6 | (RefSeq) Nr2f6, AV090102, COUP-TF3, EAR2, Erbal2; nuclear receptor subfamily 2, group F, member 6 (A)	--	unnamed protein product [Mus musculus]	RecName: Full=COUP transcription factor 1; Short=COUP-TF1; AltName: Full=COUP transcription factor I; Short=COUP-TF I; AltName: Full=Nuclear receptor subfamily 2 group F member 1;	SubName: Full=NR2F6 isoform 1 {ECO:0000313|EMBL:PNJ28637.1};	FOG: Hormone receptors	GO:0005634,nucleus; GO:0004879,nuclear receptor activity; GO:0043565,sequence-specific DNA binding; GO:0003707,steroid hormone receptor activity; GO:0008270,zinc ion binding; GO:0006351,transcription, DNA-templated	PF00104.30:Ligand-binding domain of nuclear hormone receptor
gene:ENSMUSG00000002395	30.52	25.82	24.39	21.06	21.31	36.73	1157	934	839	779	828	1689	0.0220133	0.938674	0.999982	false	8	71819492	71822376	+	Use1	unconventional SNARE in the ER 1 homolog (S. cerevisiae) [Source:MGI Symbol%3BAcc:MGI:1914273]	K08507 unconventional SNARE in the endoplasmic reticulum protein 1 | (RefSeq) Use1, 2010315L10Rik, 5730403H22Rik, AV002165, D12, Ed2, Q-snare, p31; unconventional SNARE in the ER 1 homolog (S. cerevisiae) (A)	ko04130: SNARE interactions in vesicular transport	vesicle transport protein USE1 isoform 3 [Mus musculus]	--	SubName: Full=vesicle transport protein USE1 {ECO:0000313|RefSeq:XP_026356247.1};	Predicted membrane protein	GO:0016021,integral component of membrane	PF09753.9:Membrane fusion protein Use1
gene:ENSMUSG00000002396	4.19	2.95	2.62	2.21	0.79	4.36	514	346	292	265	100	649	-0.374766	0.477076	0.999982	false	8	71823942	71832005	+	Ocel1	occludin/ELL domain containing 1 [Source:MGI Symbol%3BAcc:MGI:1924340]	K17291 MARVEL domain-containing protein 2 | (RefSeq) Marveld2, BC003296, MARVD2, Mrvldc2, Tric, Trica, Tricb, Tricc; MARVEL (membrane-associating) domain containing 2 (A)	ko04530: Tight junction	occludin/ELL domain-containing protein 1 isoform 1 [Mus musculus]	--	SubName: Full=occludin/ELL domain-containing protein 1 isoform X1 {ECO:0000313|RefSeq:XP_019806786.1};	RNA polymerase II elongation factor	--	PF07303.13:Occludin homology domain
gene:ENSMUSG00000002409	9.34	7.41	6.11	5.63	1.83	10.58	433	328	257	255	87	595	-0.30994	0.560917	0.999982	false	7	27878894	27886719	+	Dyrk1b	dual-specificity tyrosine-(Y)-phosphorylation regulated kinase 1b [Source:MGI Symbol%3BAcc:MGI:1330302]	K08825 dual specificity tyrosine-phosphorylation-regulated kinase 1 [EC:2.7.12.1] | (RefSeq) Dyrk1b, Mirk; dual-specificity tyrosine-(Y)-phosphorylation regulated kinase 1b (A)	--	dual specificity tyrosine-phosphorylation-regulated kinase 1B isoform p75 [Mus musculus]	RecName: Full=Dual specificity tyrosine-phosphorylation-regulated kinase 3; EC=2.7.12.1 {ECO:0000250|UniProtKB:O43781};	SubName: Full=dual specificity tyrosine-phosphorylation-regulated kinase 1B isoform X1 {ECO:0000313|RefSeq:XP_025865846.1};	Dual-specificity tyrosine-phosphorylation regulated kinase	GO:0005737,cytoplasm; GO:0010494,cytoplasmic stress granule; GO:0005634,nucleus; GO:0005524,ATP binding; GO:0000287,magnesium ion binding; GO:0004672,protein kinase activity; GO:0004674,protein serine/threonine kinase activity; GO:0004712,protein serine/threonine/tyrosine kinase activity; GO:0004713,protein tyrosine kinase activity; GO:0030218,erythrocyte differentiation; GO:0043066,negative regu…	PF00069.25:Protein kinase domain
gene:ENSMUSG00000002413	5	6.89	6.9	6.75	7.58	4.85	1193	1569	1493	1571	1853	1403	0.0923823	0.724656	0.999982	false	6	39580171	39702397	-	Braf	Braf transforming gene [Source:MGI Symbol%3BAcc:MGI:88190]	K04365 B-Raf proto-oncogene serine/threonine-protein kinase [EC:2.7.11.1] | (RefSeq) Braf, 9930012E13Rik, AA120551, AA387315, AA473386, B-raf, Braf-2, Braf2, C230098H17, C87398, D6Ertd631e; Braf transforming gene (A)	ko01521: EGFR tyrosine kinase inhibitor resistance; ko01522: Endocrine resistance; ko04010: MAPK signaling pathway; ko04012: ErbB signaling pathway; ko04015: Rap1 signaling pathway; ko04024: cAMP signaling pathway; ko04062: Chemokine signaling pathway; ko04068: FoxO signaling pathway; ko04150: mTOR signaling pathway; ko04270: Vascular smooth muscle contraction; ko04510: Focal adhesion; ko04650: N…	serine/threonine-protein kinase B-raf [Mus musculus]	RecName: Full=Serine/threonine-protein kinase A-Raf; EC=2.7.11.1; AltName: Full=Proto-oncogene A-Raf; AltName: Full=Proto-oncogene A-Raf-1;	SubName: Full=Uncharacterized protein {ECO:0000313|Ensembl:ENSSSCP00000035615};	Serine/threonine protein kinase RAF	GO:0005829,cytosol; GO:0005739,mitochondrion; GO:0005524,ATP binding; GO:0004709,MAP kinase kinase kinase activity; GO:0046872,metal ion binding; GO:0031434,mitogen-activated protein kinase kinase binding; GO:0030154,cell differentiation; GO:0020021,immortalization of host cell; GO:0007275,multicellular organism development; GO:0043066,negative regulation of apoptotic process; GO:0009968,negative…	PF07714.17:Protein tyrosine kinase
gene:ENSMUSG00000002416	1.45	1.47	1.7	1.78	1.56	1.57	140	136	149	168	155	185	0.144084	0.55336	0.999982	false	6	39569508	39580316	+	Ndufb2	NADH:ubiquinone oxidoreductase subunit B2 [Source:MGI Symbol%3BAcc:MGI:1915448]	K03958 NADH dehydrogenase (ubiquinone) 1 beta subcomplex subunit 2 | (RefSeq) Ndufb2, 1810011O01Rik, 8kDa, AGGG, AI325567, CI-AGGG; NADH dehydrogenase (ubiquinone) 1 beta subcomplex, 2 (A)	ko00190: Oxidative phosphorylation; ko04714: Thermogenesis; ko04723: Retrograde endocannabinoid signaling; ko04932: Non-alcoholic fatty liver disease; ko05010: Alzheimer disease; ko05012: Parkinson disease; ko05014: Amyotrophic lateral sclerosis; ko05016: Huntington disease; ko05020: Prion disease	NADH dehydrogenase [ubiquinone]	RecName: Full=NADH dehydrogenase [ubiquinone] 1 beta subcomplex subunit 2, mitochondrial; AltName: Full=Complex I-AGGG; Short=CI-AGGG; AltName: Full=NADH-ubiquinone oxidoreductase AGGG subunit; Flags: Precursor;	SubName: Full=NADH dehydrogenase [ubiquinone] 1 beta subcomplex subunit 2, mitochondrial {ECO:0000313|RefSeq:XP_004382439.1, ECO:0000313|RefSeq:XP_023592642.1};	--	GO:0005747,mitochondrial respiratory chain complex I; GO:0032981,mitochondrial respiratory chain complex I assembly; GO:0055114,oxidation-reduction process	PF14813.6:NADH dehydrogenase 1 beta subcomplex subunit 2
gene:ENSMUSG00000002428	13.08	18.86	20.09	19.25	24.86	14.5	1335	1837	1861	1917	2600	1795	0.239339	0.415398	0.999982	false	3	20111975	20172654	+	Hltf	helicase-like transcription factor [Source:MGI Symbol%3BAcc:MGI:1196437]	K15711 SWI/SNF-related matrix-associated actin-dependent regulator of chromatin subfamily A3 [EC:3.6.4.- 2.3.2.27] | (RefSeq) Hltf, AF010600, BC057116, P113, Smarca3, Snf2l3; helicase-like transcription factor (A)	--	helicase-like transcription factor [Mus musculus]	RecName: Full=Helicase-like transcription factor; EC=2.3.2.27; EC=3.6.4.-; AltName: Full=RING-type E3 ubiquitin transferase HLTF {ECO:0000305}; AltName: Full=RUSH-1; AltName: Full=SWI/SNF-related matrix-associated actin-dependent regulator of chromatin subfamily A member 3; AltName: Full=Sucrose nonfermenting protein 2-like 3;	SubName: Full=helicase-like transcription factor isoform X4 {ECO:0000313|RefSeq:XP_025871583.1};	Helicase-like transcription factor HLTF/DNA helicase RAD5, DEAD-box superfamily	GO:0005737,cytoplasm; GO:0005730,nucleolus; GO:0005654,nucleoplasm; GO:0005524,ATP binding; GO:0003677,DNA binding; GO:0004386,helicase activity; GO:0016740,transferase activity; GO:0008270,zinc ion binding; GO:0006325,chromatin organization; GO:0016567,protein ubiquitination; GO:0006351,transcription, DNA-templated	PF00176.23:SNF2 family N-terminal domain
gene:ENSMUSG00000002455	23.31	24.02	22.5	24.56	35.18	26.52	1548	1522	1356	1592	2394	2136	0.370386	0.112452	0.999982	false	2	181233661	181297453	+	Prpf6	pre-mRNA splicing factor 6 [Source:MGI Symbol%3BAcc:MGI:1922946]	K12855 pre-mRNA-processing factor 6 | (RefSeq) Prpf6, 1190003A07Rik, 2610031L17Rik, ANT-1, U5-102K; pre-mRNA splicing factor 6 (A)	ko03040: Spliceosome	unnamed protein product [Mus musculus]	RecName: Full=Pre-mRNA-processing factor 6; AltName: Full=PRP6 homolog; AltName: Full=U5 snRNP-associated 102 kDa protein; Short=U5-102 kDa protein;	SubName: Full=pre-mRNA-processing factor 6 isoform X1 {ECO:0000313|RefSeq:XP_008057944.1};	HAT repeat protein	GO:0071013,catalytic step 2 spliceosome; GO:0016607,nuclear speck; GO:0071005,U2-type precatalytic spliceosome; GO:0046540,U4/U6 x U5 tri-snRNP complex; GO:0005682,U5 snRNP; GO:0050681,androgen receptor binding; GO:0043021,ribonucleoprotein complex binding; GO:0003723,RNA binding; GO:0003713,transcription coactivator activity; GO:0000398,mRNA splicing, via spliceosome; GO:0045944,positive regulat…	PF06424.12:PRP1 splicing factor, N-terminal
gene:ENSMUSG00000002458	44.57	42.96	46.84	48.28	45.03	50.98	1710	1573	1631	1808	1771	2373	0.156268	0.291372	0.999982	false	2	181330212	181335770	-	Rgs19	regulator of G-protein signaling 19 [Source:MGI Symbol%3BAcc:MGI:1915153]	K16449 regulator of G-protein signaling | (RefSeq) Rgs19, 2610042F04Rik, AI324841, AW547781, GAIP; regulator of G-protein signaling 19 (A)	--	regulator of G-protein signaling 19 isoform a [Mus musculus]	RecName: Full=Regulator of G-protein signaling 19; Short=RGS19;	SubName: Full=Uncharacterized protein {ECO:0000313|Ensembl:ENSCANP00000032831};	G protein signaling regulators	GO:0031410,cytoplasmic vesicle; GO:0005886,plasma membrane; GO:0005096,GTPase activator activity; GO:0006914,autophagy; GO:0009968,negative regulation of signal transduction	PF00615.19:Regulator of G protein signaling domain
gene:ENSMUSG00000002477	24.75	19.77	21.53	24.78	26.83	16.25	874	666	690	854	971	696	0.0967712	0.722662	0.999982	false	18	10617775	10642079	+	Snrpd1	small nuclear ribonucleoprotein D1 [Source:MGI Symbol%3BAcc:MGI:98344]	K11087 small nuclear ribonucleoprotein D1 | (RefSeq) Snrpd1, AA407109, AL023031, SMD1; small nuclear ribonucleoprotein D1 (A)	ko03040: Spliceosome; ko05322: Systemic lupus erythematosus	mCG14669, isoform CRA_b, partial [Mus musculus]	RecName: Full=Small nuclear ribonucleoprotein Sm D1; Short=Sm-D1; AltName: Full=snRNP core protein D1;	SubName: Full=Small nuclear ribonucleoprotein Sm D1 isoform 1 {ECO:0000313|EMBL:HCZ85952.1}; Flags: Fragment;	Small nuclear ribonucleoprotein SMD1 and related snRNPs	GO:0005829,cytosol; GO:0034709,methylosome; GO:0034715,pICln-Sm protein complex; GO:0034719,SMN-Sm protein complex; GO:0005685,U1 snRNP; GO:0005689,U12-type spliceosomal complex; GO:0071007,U2-type catalytic step 2 spliceosome; GO:0005687,U4 snRNP; GO:0000387,spliceosomal snRNP assembly	PF01423.22:LSM domain
gene:ENSMUSG00000002486	2.79	2.76	2.87	2.21	1.66	3.95	355	335	331	275	217	610	-0.0563991	0.870164	0.999982	false	5	114845821	114860388	+	Tchp	trichoplein%2C keratin filament binding [Source:MGI Symbol%3BAcc:MGI:1925082]	K16811 trichoplein keratin filament-binding protein | (RefSeq) Tchp, A930031F18Rik, AV279199; trichoplein, keratin filament binding (A)	--	trichoplein keratin filament-binding protein [Mus musculus]	RecName: Full=Trichoplein keratin filament-binding protein; Short=Protein TCHP; AltName: Full=Mitochondrial protein with oncostatic activity; Short=Mitostatin;	SubName: Full=Trichoplein keratin filament binding {ECO:0000313|Ensembl:ENSSBOP00000029739};	--	GO:0005737,cytoplasm; GO:0005856,cytoskeleton; GO:0005739,mitochondrion; GO:0005886,plasma membrane; GO:0006915,apoptotic process; GO:0030030,cell projection organization; GO:0030308,negative regulation of cell growth; GO:1902018,negative regulation of cilium assembly	PF13868.6:Trichohyalin-plectin-homology domain
gene:ENSMUSG00000002489	2.01	2.15	2.33	2.38	3	2.17	348	354	365	402	531	455	0.28204	0.248081	0.999982	false	16	89583999	89940657	-	Tiam1	T cell lymphoma invasion and metastasis 1 [Source:MGI Symbol%3BAcc:MGI:103306]	K05731 T-lymphoma invasion and metastasis-inducing protein 1 | (RefSeq) Tiam1, AI847750, D16Ium10, D16Ium10e; T cell lymphoma invasion and metastasis 1 (A)	ko04014: Ras signaling pathway; ko04015: Rap1 signaling pathway; ko04024: cAMP signaling pathway; ko04062: Chemokine signaling pathway; ko04530: Tight junction; ko04810: Regulation of actin cytoskeleton; ko05205: Proteoglycans in cancer	T-lymphoma invasion and metastasis-inducing protein 1 isoform 1 [Mus musculus]	RecName: Full=Rho guanine nucleotide exchange factor 9; AltName: Full=Collybistin; AltName: Full=Rac/Cdc42 guanine nucleotide exchange factor 9;	SubName: Full=T-lymphoma invasion and metastasis-inducing protein 1 {ECO:0000313|RefSeq:XP_008063528.1};	Invasion-inducing protein TIAM1/CDC24 and related RhoGEF GTPases	GO:0005737,cytoplasm; GO:0014069,postsynaptic density; GO:0005089,Rho guanyl-nucleotide exchange factor activity; GO:0035023,regulation of Rho protein signal transduction	PF18385.1:T-lymphoma invasion and metastasis CC-Ex domain
gene:ENSMUSG00000002496	9.07	8.48	8.27	7.72	5.78	8.18	1502	1340	1243	1247	980	1642	-0.206118	0.273931	0.999982	false	17	24814790	24851604	-	Tsc2	TSC complex subunit 2 [Source:MGI Symbol%3BAcc:MGI:102548]	K07207 tuberous sclerosis 2 | (RefSeq) Tsc2, Nafld, Tcs2; tuberous sclerosis 2 (A)	ko04072: Phospholipase D signaling pathway; ko04115: p53 signaling pathway; ko04140: Autophagy - animal; ko04150: mTOR signaling pathway; ko04151: PI3K-Akt signaling pathway; ko04152: AMPK signaling pathway; ko04211: Longevity regulating pathway; ko04218: Cellular senescence; ko04714: Thermogenesis; ko04910: Insulin signaling pathway; ko04919: Thyroid hormone signaling pathway; ko05163: Human cyt…	tuberin isoform 3 [Mus musculus]	--	SubName: Full=Uncharacterized protein {ECO:0000313|Ensembl:ENSPCOP00000016243};	Tuberin - Rap/ran-GTPase-activating protein	GO:0005794,Golgi apparatus; GO:0005764,lysosome; GO:0016020,membrane; GO:0005634,nucleus; GO:0048471,perinuclear region of cytoplasm; GO:0014069,postsynaptic density; GO:0033596,TSC1-TSC2 complex; GO:0005096,GTPase activator activity; GO:0051879,Hsp90 protein binding; GO:0019902,phosphatase binding; GO:0042803,protein homodimerization activity; GO:0031267,small GTPase binding; GO:0043276,anoikis;…	PF03542.16:Tuberin
gene:ENSMUSG00000002504	0.79	1.01	0.58	0.81	0.24	1.3	36	44	24	36	11	72	0.0157589	0.981474	0.999982	false	17	24858260	24869301	-	Slc9a3r2	solute carrier family 9 (sodium/hydrogen exchanger)%2C member 3 regulator 2 [Source:MGI Symbol%3BAcc:MGI:1890662]	K13358 Na(+)/H(+) exchange regulatory cofactor NHE-RF2 | (RefSeq) Slc9a3r2, 0610011L07Rik, 1200011K07Rik, 2010007A20Rik, E3karp, NHERF-2, Nherf2, Octs2, Sip-1, Sip1, Sryip1, Tka-1; solute carrier family 9 (sodium/hydrogen exchanger), member 3 regulator 2 (A)	ko04960: Aldosterone-regulated sodium reabsorption	Na(+)/H(+) exchange regulatory cofactor NHE-RF2 isoform A [Mus musculus]	RecName: Full=Na(+)/H(+) exchange regulatory cofactor NHE-RF2; AltName: Full=PDZ domain-containing protein NHERF-2; AltName: Full=Sodium-hydrogen exchanger regulatory factor 2; AltName: Full=Solute carrier family 9 isoform A3 regulatory factor 2;	RecName: Full=Na(+)/H(+) exchange regulatory cofactor NHE-RF {ECO:0000256|PIRNR:PIRNR037866};	FOG: PDZ domain	GO:0016324,apical plasma membrane; GO:0012505,endomembrane system; GO:0005634,nucleus; GO:0008022,protein C-terminus binding; GO:0032947,protein-containing complex scaffold activity	PF00595.24:PDZ domain
gene:ENSMUSG00000002524	30.98	24.49	23.81	25.02	19.12	31.32	2531	1909	1765	1995	1601	3104	-0.0256225	0.915579	0.999982	false	15	75942031	75952773	-	Puf60	poly-U binding splicing factor 60 [Source:MGI Symbol%3BAcc:MGI:1915209]	K12838 poly(U)-binding-splicing factor PUF60 | (RefSeq) Puf60, 2410104I19Rik, 2810454F19Rik, SIAHBP1; poly-U binding splicing factor 60 (A)	ko03040: Spliceosome	poly(U)-binding-splicing factor PUF60 isoform a [Mus musculus]	RecName: Full=Poly(U)-binding-splicing factor PUF60; AltName: Full=60 kDa poly(U)-binding-splicing factor;	SubName: Full=LOW QUALITY PROTEIN: poly(U)-binding-splicing factor PUF60 {ECO:0000313|RefSeq:XP_022357921.1};	Polypyrimidine tract-binding protein PUF60 (RRM superfamily)	GO:0005634,nucleus; GO:0003677,DNA binding; GO:0003723,RNA binding; GO:0006915,apoptotic process; GO:0006397,mRNA processing; GO:0006355,regulation of transcription, DNA-templated; GO:0008380,RNA splicing; GO:0006351,transcription, DNA-templated	PF00076.22:RNA recognition motif. (a.k.a. RRM, RBD, or RNP domain)
gene:ENSMUSG00000002546	13.26	13.33	11.79	11.66	9.58	16.33	1255	1204	1013	1077	929	1875	0.0178523	0.941302	0.999982	false	2	32177396	32197933	+	Golga2	golgi autoantigen%2C golgin subfamily a%2C 2 [Source:MGI Symbol%3BAcc:MGI:2139395]	K20358 golgin subfamily A member 2 | (RefSeq) Golga2, AW555139, GM130, mKIAA4150; golgi autoantigen, golgin subfamily a, 2 (A)	--	golgin subfamily A member 2 isoform a [Mus musculus]	--	SubName: Full=Golgin A2 {ECO:0000313|Ensembl:ENSPPYP00000022017};	Uncharacterized conserved protein	GO:0005801,cis-Golgi network; GO:0030134,COPII-coated ER to Golgi transport vesicle; GO:0000137,Golgi cis cisterna; GO:0072686,mitotic spindle; GO:0042802,identical protein binding; GO:0008017,microtubule binding; GO:0019901,protein kinase binding; GO:0019905,syntaxin binding; GO:0007098,centrosome cycle; GO:0090161,Golgi ribbon formation; GO:0007020,microtubule nucleation; GO:0090307,mitotic spi…	PF15070.6:Putative golgin subfamily A member 2-like protein 5
gene:ENSMUSG00000002550	19.22	14.01	17.6	15.09	9.75	18.25	910	633	756	697	473	1048	-0.196274	0.483258	0.999982	false	2	32145014	32150171	-	Uck1	uridine-cytidine kinase 1 [Source:MGI Symbol%3BAcc:MGI:98904]	K00876 uridine kinase [EC:2.7.1.48] | (RefSeq) Uck1, URK1, Umpk; uridine-cytidine kinase 1 (A)	ko00240: Pyrimidine metabolism; ko00983: Drug metabolism - other enzymes	uridine-cytidine kinase 1 [Mus musculus]	RecName: Full=Uridine-cytidine kinase 1; Short=UCK 1; EC=2.7.1.48; AltName: Full=Cytidine monophosphokinase 1; AltName: Full=Uridine monophosphokinase 1;	RecName: Full=Uridine-cytidine kinase {ECO:0000256|RuleBase:RU003825}; EC=2.7.1.48 {ECO:0000256|RuleBase:RU003825};	Armadillo/beta-Catenin/plakoglobin	GO:0005829,cytosol; GO:0005524,ATP binding; GO:0004849,uridine kinase activity; GO:0044211,CTP salvage; GO:0006206,pyrimidine nucleobase metabolic process; GO:0043097,pyrimidine nucleoside salvage; GO:0044206,UMP salvage	PF00485.18:Phosphoribulokinase / Uridine kinase family
gene:ENSMUSG00000002565	0.7	0.53	0.77	0.68	0.95	0.5	36	26	36	34	50	31	0.147368	0.773952	0.999982	false	12	40109768	40184227	-	Scin	scinderin [Source:MGI Symbol%3BAcc:MGI:1306794]	K05768 gelsolin | (RefSeq) Scin, AW545522, adseverin; scinderin (A)	ko04666: Fc gamma R-mediated phagocytosis; ko04810: Regulation of actin cytoskeleton; ko05203: Viral carcinogenesis	mKIAA1905 protein, partial [Mus musculus]	RecName: Full=Adseverin; AltName: Full=Scinderin; Short=SC;	SubName: Full=Uncharacterized protein {ECO:0000313|Ensembl:ENSPPAP00000042676};	Actin regulatory proteins (gelsolin/villin family)	GO:0005938,cell cortex; GO:0030054,cell junction; GO:0042995,cell projection; GO:0005737,cytoplasm; GO:0002102,podosome; GO:0003779,actin binding; GO:0051015,actin filament binding; GO:0005509,calcium ion binding; GO:0005546,phosphatidylinositol-4,5-bisphosphate binding; GO:0001786,phosphatidylserine binding; GO:0051693,actin filament capping; GO:0051014,actin filament severing; GO:0045010,actin …	PF00626.22:Gelsolin repeat
gene:ENSMUSG00000002578	0.58	0.75	0.95	0.72	0.9	0.86	64	80	96	78	102	116	0.181552	0.60796	0.999982	false	10	128466712	128505227	-	Ikzf4	IKAROS family zinc finger 4 [Source:MGI Symbol%3BAcc:MGI:1343139]	K09220 IKAROS family zinc finger protein | (RefSeq) Ikzf4, A630026H08Rik, Eos, Zfpn1a4, Znfn1a4; IKAROS family zinc finger 4 (A)	--	unnamed protein product [Mus musculus]	RecName: Full=Zinc finger protein Aiolos; AltName: Full=Ikaros family zinc finger protein 3;	SubName: Full=IKAROS family zinc finger 4 {ECO:0000313|Ensembl:ENSLAFP00000027645};	FOG: Zn-finger	GO:0005737,cytoplasm; GO:0005634,nucleus; GO:0003700,DNA-binding transcription factor activity; GO:0046872,metal ion binding; GO:0046982,protein heterodimerization activity; GO:0042803,protein homodimerization activity; GO:0043565,sequence-specific DNA binding; GO:0044212,transcription regulatory region DNA binding; GO:0042113,B cell activation; GO:0045944,positive regulation of transcription by …	PF13465.6:Zinc-finger double domain
gene:ENSMUSG00000002580	4.59	3.83	4.54	4.07	2.28	11.42	59	47	53	51	30	178	0.497237	0.419139	0.999982	false	11	98328534	98329817	-	Mien1	migration and invasion enhancer 1 [Source:MGI Symbol%3BAcc:MGI:1913678]	K07401 selenoprotein W-related protein | (RefSeq) Mien1, 1810046J19Rik, AI463380, Rdx12; migration and invasion enhancer 1 (A)	--	migration and invasion enhancer 1 [Mus musculus]	RecName: Full=Migration and invasion enhancer 1; Flags: Precursor;	SubName: Full=Uncharacterized protein {ECO:0000313|Ensembl:ENSCCAP00000035376};	--	GO:0005829,cytosol; GO:0031235,intrinsic component of the cytoplasmic side of the plasma membrane; GO:0006915,apoptotic process; GO:0043066,negative regulation of apoptotic process; GO:0030335,positive regulation of cell migration; GO:0051491,positive regulation of filopodium assembly	PF10262.9:Rdx family
gene:ENSMUSG00000002602	21.03	19.74	15.23	15.84	14.77	17.46	1821	1631	1197	1339	1311	1834	-0.168336	0.411406	0.999982	false	7	25456698	25488130	-	Axl	AXL receptor tyrosine kinase [Source:MGI Symbol%3BAcc:MGI:1347244]	K05115 AXL receptor tyrosine kinase [EC:2.7.10.1] | (RefSeq) Axl, AI323647, Ark, Tyro7, Ufo; AXL receptor tyrosine kinase (A)	ko01521: EGFR tyrosine kinase inhibitor resistance	tyrosine-protein kinase receptor UFO isoform 1 precursor [Mus musculus]	RecName: Full=Hepatocyte growth factor receptor; Short=HGF receptor; EC=2.7.10.1; AltName: Full=HGF/SF receptor; AltName: Full=Proto-oncogene c-Met; AltName: Full=Scatter factor receptor; Short=SF receptor; AltName: Full=Tyrosine-protein kinase Met; Flags: Precursor;	SubName: Full=AXL receptor tyrosine kinase {ECO:0000313|Ensembl:ENSECAP00000009860};	--	GO:0016021,integral component of membrane; GO:0005524,ATP binding; GO:0004714,transmembrane receptor protein tyrosine kinase activity; GO:0050918,positive chemotaxis; GO:2001028,positive regulation of endothelial cell chemotaxis; GO:0071526,semaphorin-plexin signaling pathway; GO:0007169,transmembrane receptor protein tyrosine kinase signaling pathway	PF07714.17:Protein tyrosine kinase
gene:ENSMUSG00000002603	56.6	45.98	39.78	36.74	33.75	63.84	4910	3807	3132	3111	3001	6719	-0.0354986	0.905724	0.999982	false	7	25386427	25404502	+	Tgfb1	transforming growth factor%2C beta 1 [Source:MGI Symbol%3BAcc:MGI:98725]	K13375 transforming growth factor beta-1 | (RefSeq) Tgfb1, TGF-beta1, TGFbeta1, Tgfb, Tgfb-1; transforming growth factor, beta 1 (A)	ko04010: MAPK signaling pathway; ko04060: Cytokine-cytokine receptor interaction; ko04068: FoxO signaling pathway; ko04110: Cell cycle; ko04218: Cellular senescence; ko04350: TGF-beta signaling pathway; ko04380: Osteoclast differentiation; ko04390: Hippo signaling pathway; ko04659: Th17 cell differentiation; ko04672: Intestinal immune network for IgA production; ko04926: Relaxin signaling pathway…	transforming growth factor beta-1 preproprotein [Mus musculus]	RecName: Full=Transforming growth factor beta-1 proprotein; Contains: RecName: Full=Latency-associated peptide; Short=LAP; Contains: RecName: Full=Transforming growth factor beta-1; Short=TGF-beta-1; Flags: Precursor;	RecName: Full=Transforming growth factor beta {ECO:0000256|PIRNR:PIRNR001787};	Transforming growth factor beta, bone morphogenetic protein and related proteins	GO:0072562,blood microparticle; GO:0009986,cell surface; GO:0005737,cytoplasm; GO:0031012,extracellular matrix; GO:0005615,extracellular space; GO:0005634,nucleus; GO:0003823,antigen binding; GO:0005125,cytokine activity; GO:0008083,growth factor activity; GO:0034713,type I transforming growth factor beta receptor binding; GO:0005114,type II transforming growth factor beta receptor binding; GO:00…	PF00688.18:TGF-beta propeptide
gene:ENSMUSG00000002608	25.64	26.36	26.91	23.58	12.7	26.37	1738	1705	1655	1560	882	2168	-0.292607	0.289008	0.999982	false	7	25410531	25418513	-	Ccdc97	coiled-coil domain containing 97 [Source:MGI Symbol%3BAcc:MGI:1196455]	--	--	coiled-coil domain-containing protein 97 [Mus musculus]	--	SubName: Full=Coiled-coil domain containing 97 {ECO:0000313|Ensembl:ENSCJAP00000037460}; SubName: Full=Coiled-coil domain-containing protein 97 {ECO:0000313|EMBL:JAB18144.1};	Uncharacterized conserved protein	--	PF09747.9:Coiled-coil domain containing protein (DUF2052)
gene:ENSMUSG00000002617	0.96	1.56	1.7	1.95	2.06	1.03	74	115	119	147	163	96	0.318166	0.445229	0.999982	false	17	23392843	23412226	-	Zfp40	zinc finger protein 40 [Source:MGI Symbol%3BAcc:MGI:99185]	K09228 KRAB domain-containing zinc finger protein | (RefSeq) Zfp40, CTfin12, NTfin12, Zfp-40; zinc finger protein 40 (A)	ko05168: Herpes simplex virus 1 infection	zinc finger protein 40 [Mus musculus]	RecName: Full=Zinc finger protein 420;	SubName: Full=Uncharacterized protein {ECO:0000313|Ensembl:ENSSBOP00000005031};	FOG: Zn-finger	GO:0005634,nucleus; GO:0003677,DNA binding; GO:0003700,DNA-binding transcription factor activity; GO:0046872,metal ion binding; GO:0006355,regulation of transcription, DNA-templated; GO:0006351,transcription, DNA-templated	PF13465.6:Zinc-finger double domain
gene:ENSMUSG00000002625	31.53	29.03	31.84	25.78	12.25	38.48	2752	2418	2522	2196	1096	4075	-0.234863	0.520954	0.999982	false	17	32540398	32569581	-	Akap8l	A kinase (PRKA) anchor protein 8-like [Source:MGI Symbol%3BAcc:MGI:1860606]	K15978 A-kinase anchor protein 8-like protein | (RefSeq) Akap8l, HAP95, Nakap95; A kinase (PRKA) anchor protein 8-like (A)	--	A-kinase anchor protein 8-like [Mus musculus]	RecName: Full=A-kinase anchor protein 8; Short=AKAP-8; AltName: Full=A-kinase anchor protein 95 kDa; Short=AKAP 95;	SubName: Full=A kinase (PRKA) anchor protein 8-like {ECO:0000313|EMBL:JAG69734.1};	--	GO:0005737,cytoplasm; GO:0016363,nuclear matrix; GO:0005730,nucleolus; GO:0003677,DNA binding; GO:0046872,metal ion binding; GO:0034237,protein kinase A regulatory subunit binding; GO:0045087,innate immune response; GO:0000278,mitotic cell cycle; GO:0015031,protein transport; GO:0006355,regulation of transcription, DNA-templated; GO:0006351,transcription, DNA-templated	PF04988.12:A-kinase anchoring protein 95 (AKAP95)
gene:ENSMUSG00000002635	13.17	14.07	13.31	11.99	9.15	15.71	351	358	322	312	250	508	-0.0887018	0.73004	0.999982	false	7	33883924	33896086	-	Pdcd2l	programmed cell death 2-like [Source:MGI Symbol%3BAcc:MGI:1915329]	K14801 pre-rRNA-processing protein TSR4 | (RefSeq) Pdcd2l, 6030457N17Rik; programmed cell death 2-like (A)	--	programmed cell death protein 2-like [Mus musculus]	RecName: Full=Programmed cell death protein 2;	SubName: Full=Uncharacterized protein {ECO:0000313|Ensembl:ENSMNEP00000035970};	Uncharacterized MYND Zn-finger protein	GO:0005737,cytoplasm; GO:0005634,nucleus; GO:0003677,DNA binding; GO:0019899,enzyme binding; GO:0046872,metal ion binding; GO:0006919,activation of cysteine-type endopeptidase activity involved in apoptotic process; GO:0006915,apoptotic process; GO:1902035,positive regulation of hematopoietic stem cell proliferation; GO:1901532,regulation of hematopoietic progenitor cell differentiation	PF04194.13:Programmed cell death protein 2, C-terminal putative domain
gene:ENSMUSG00000002658	37.37	24.76	23.46	25.14	30.68	41.26	1104	698	629	725	929	1479	0.2361	0.437826	0.999982	false	17	57310405	57318288	-	Gtf2f1	general transcription factor IIF%2C polypeptide 1 [Source:MGI Symbol%3BAcc:MGI:1923848]	K03138 transcription initiation factor TFIIF subunit alpha | (RefSeq) Gtf2f1, 2810405L04Rik, C76800, RAP74; general transcription factor IIF, polypeptide 1 (A)	ko03022: Basal transcription factors	general transcription factor IIF subunit 1 [Mus musculus]	RecName: Full=General transcription factor IIF subunit 1; AltName: Full=Transcription initiation factor IIF subunit alpha; Short=TFIIF-alpha;	SubName: Full=Uncharacterized protein {ECO:0000313|Ensembl:ENSMNEP00000030829};	Transcription initiation factor IIF, large subunit (RAP74)	GO:0005634,nucleus; GO:0003677,DNA binding; GO:1990841,promoter-specific chromatin binding; GO:0032091,negative regulation of protein binding; GO:0045944,positive regulation of transcription by RNA polymerase II; GO:0032968,positive regulation of transcription elongation from RNA polymerase II promoter; GO:0006367,transcription initiation from RNA polymerase II promoter	PF05793.12:Transcription initiation factor IIF, alpha subunit (TFIIF-alpha)
gene:ENSMUSG00000002660	19.72	15.09	17.65	15.34	14.23	21.7	415	303	337	315	307	554	0.0181805	0.945288	0.999982	false	17	57297305	57303188	+	Clpp	caseinolytic mitochondrial matrix peptidase proteolytic subunit [Source:MGI Symbol%3BAcc:MGI:1858213]	K01358 ATP-dependent Clp protease, protease subunit [EC:3.4.21.92] | (RefSeq) Clpp, AU019820, D17Wsu160e; caseinolytic mitochondrial matrix peptidase proteolytic subunit (A)	--	ATP-dependent Clp protease proteolytic subunit, mitochondrial precursor [Mus musculus]	RecName: Full=ATP-dependent Clp protease proteolytic subunit, mitochondrial; EC=3.4.21.92; AltName: Full=Endopeptidase Clp; Flags: Precursor;	SubName: Full=Atp-dependent clp protease {ECO:0000313|EMBL:VFV42323.1};	ATP-dependent Clp protease, proteolytic subunit	GO:0009368,endopeptidase Clp complex; GO:0005759,mitochondrial matrix; GO:0004252,serine-type endopeptidase activity; GO:0051603,proteolysis involved in cellular protein catabolic process	PF00574.23:Clp protease
gene:ENSMUSG00000002661	3.33	3.08	2.74	2.03	1.32	6.38	59	52	44	35	24	137	0.134595	0.832069	0.999982	false	17	57304339	57306322	+	Alkbh7	alkB homolog 7 [Source:MGI Symbol%3BAcc:MGI:1913650]	K10769 alkylated DNA repair protein alkB homolog 7 [EC:1.14.11.-] | (RefSeq) Alkbh7, 2310045B01Rik, 2510008E23Rik, Abh7, Spata11; alkB homolog 7 (A)	--	alpha-ketoglutarate-dependent dioxygenase alkB homolog 7, mitochondrial isoform 1 precursor [Mus musculus]	RecName: Full=Alpha-ketoglutarate-dependent dioxygenase alkB homolog 7, mitochondrial; EC=1.14.11.-; AltName: Full=Alkylated DNA repair protein alkB homolog 7; Flags: Precursor;	SubName: Full=AlkB homolog 7 {ECO:0000313|Ensembl:ENSECAP00000021055};	Uncharacterized conserved protein	GO:0005759,mitochondrial matrix; GO:0051213,dioxygenase activity; GO:0046872,metal ion binding; GO:0006974,cellular response to DNA damage stimulus; GO:0006631,fatty acid metabolic process; GO:0010883,regulation of lipid storage; GO:1902445,regulation of mitochondrial membrane permeability involved in programmed necrotic cell death	PF13532.6:2OG-Fe(II) oxygenase superfamily
gene:ENSMUSG00000002668	34.62	37.36	41.49	34.56	19.25	43.27	3043	3134	3310	2965	1734	4615	-0.18352	0.529767	0.999982	false	17	57372905	57385514	-	Dennd1c	DENN/MADD domain containing 1C [Source:MGI Symbol%3BAcc:MGI:1918035]	K20160 DENN domain-containing protein 1 | (RefSeq) Dennd1c, 4432409M07Rik; DENN/MADD domain containing 1C (A)	--	DENN domain-containing protein 1C [Mus musculus]	--	SubName: Full=DENND1C isoform 2 {ECO:0000313|EMBL:PNJ04107.1};	RAS signaling inhibitor ST5	GO:0017112,Rab guanyl-nucleotide exchange factor activity	PF02141.21:DENN (AEX-3) domain
gene:ENSMUSG00000002679	10.92	12.42	11.2	13.29	12.54	9.2	272	295	253	323	320	278	0.0753294	0.761569	0.999982	false	12	81620331	81641782	-	Med6	mediator complex subunit 6 [Source:MGI Symbol%3BAcc:MGI:1917042]	K15128 mediator of RNA polymerase II transcription subunit 6 | (RefSeq) Med6, 1500012F11Rik, AU019660, AV213303; mediator complex subunit 6 (A)	--	mediator of RNA polymerase II transcription subunit 6 isoform 1 [Mus musculus]	RecName: Full=Mediator of RNA polymerase II transcription subunit 6; AltName: Full=Mediator complex subunit 6;	RecName: Full=Mediator of RNA polymerase II transcription subunit 6 {ECO:0000256|PIRNR:PIRNR023869}; AltName: Full=Mediator complex subunit 6 {ECO:0000256|PIRNR:PIRNR023869};	RNA polymerase II transcriptional regulation mediator	GO:0070847,core mediator complex; GO:0016592,mediator complex; GO:0003677,DNA binding; GO:0001128,RNA polymerase II transcription coactivator activity involved in preinitiation complex assembly; GO:0006357,regulation of transcription by RNA polymerase II; GO:0051123,RNA polymerase II preinitiation complex assembly; GO:0019827,stem cell population maintenance	PF04934.14:MED6 mediator sub complex component
gene:ENSMUSG00000002699	25.13	27.47	28.41	27.76	30.04	26.35	1928	2011	1978	2079	2362	2453	0.113894	0.503786	0.999982	false	11	33996920	34042295	+	Lcp2	lymphocyte cytosolic protein 2 [Source:MGI Symbol%3BAcc:MGI:1321402]	K07361 lymphocyte cytosolic protein 2 | (RefSeq) Lcp2, AI323664, BB161688, SLP-76, SLP76, m1Khoe, twm; lymphocyte cytosolic protein 2 (A)	ko04015: Rap1 signaling pathway; ko04380: Osteoclast differentiation; ko04611: Platelet activation; ko04650: Natural killer cell mediated cytotoxicity; ko04660: T cell receptor signaling pathway; ko04664: Fc epsilon RI signaling pathway; ko05135: Yersinia infection	lymphocyte cytosolic protein 2 [Mus musculus]	RecName: Full=1-phosphatidylinositol 4,5-bisphosphate phosphodiesterase gamma-1; EC=3.1.4.11; AltName: Full=PLC-148; AltName: Full=Phosphoinositide phospholipase C-gamma-1; AltName: Full=Phospholipase C-II; Short=PLC-II; AltName: Full=Phospholipase C-gamma-1; Short=PLC-gamma-1;	SubName: Full=LCP2 isoform 1 {ECO:0000313|EMBL:PNI52146.1}; SubName: Full=Lymphocyte cytosolic protein 2 {ECO:0000313|Ensembl:ENSPTRP00000071928};	--	GO:0008180,COP9 signalosome; GO:0030027,lamellipodium; GO:0001726,ruffle; GO:0005509,calcium ion binding; GO:0004435,phosphatidylinositol phospholipase C activity; GO:0071364,cellular response to epidermal growth factor stimulus; GO:0035924,cellular response to vascular endothelial growth factor stimulus; GO:0001701,in utero embryonic development; GO:0035556,intracellular signal transduction; GO:…	PF00017.24:SH2 domain
gene:ENSMUSG00000002718	25.7	28.13	31.58	32.44	40.8	20.91	2332	2436	2600	2873	3794	2302	0.206674	0.48111	0.999982	false	2	166747960	166788309	+	Cse1l	chromosome segregation 1-like (S. cerevisiae) [Source:MGI Symbol%3BAcc:MGI:1339951]	K18423 exportin-2 (importin alpha re-exporter) | (RefSeq) Cse1l, 2610100P18Rik, AA407533, Capts, Cas, Xpo2; chromosome segregation 1-like (S. cerevisiae) (A)	ko05132: Salmonella infection	exportin-2 [Mus musculus]	RecName: Full=Exportin-2; Short=Exp2; AltName: Full=Chromosome segregation 1-like protein; AltName: Full=Importin-alpha re-exporter;	SubName: Full=Uncharacterized protein {ECO:0000313|Ensembl:ENSCCAP00000002532};	Nuclear export receptor CSE1/CAS (importin beta superfamily)	GO:0005829,cytosol; GO:0005635,nuclear envelope; GO:0005049,nuclear export signal receptor activity; GO:0008536,Ran GTPase binding; GO:0006611,protein export from nucleus; GO:0006606,protein import into nucleus	PF03378.15:CAS/CSE protein, C-terminus
gene:ENSMUSG00000002728	6.89	6.39	7.48	7.41	5.16	6.57	439	389	433	461	337	508	-0.0713998	0.733492	0.999982	false	2	145744019	145758345	+	Naa20	N(alpha)-acetyltransferase 20%2C NatB catalytic subunit [Source:MGI Symbol%3BAcc:MGI:1915127]	K17972 N-terminal acetyltransferase B complex catalytic subunit [EC:2.3.1.254] | (RefSeq) Naa20, 1500004D14Rik, 2900026I01Rik, AU041458, D2Ertd186e, Nat5; N(alpha)-acetyltransferase 20, NatB catalytic subunit (A)	--	N-alpha-acetyltransferase 20 isoform 2 [Mus musculus]	RecName: Full=N-alpha-acetyltransferase 20; EC=2.3.1.254 {ECO:0000250|UniProtKB:P61599}; AltName: Full=Methionine N-acetyltransferase; AltName: Full=N-acetyltransferase 5; AltName: Full=N-terminal acetyltransferase B complex catalytic subunit NAA20; AltName: Full=N-terminal acetyltransferase B complex catalytic subunit NAT5; Short=NatB complex subunit NAT5; AltName: Full=NatB catalytic subunit;	SubName: Full=N(alpha)-acetyltransferase 20, NatB catalytic subunit {ECO:0000313|Ensembl:ENSLAFP00000003761};	Acetyltransferase, (GNAT) family	GO:0005737,cytoplasm; GO:0005829,cytosol; GO:0005634,nucleus; GO:0016746,transferase activity, transferring acyl groups	PF00583.25:Acetyltransferase (GNAT) family
gene:ENSMUSG00000002731	4.16	4.02	3.79	3.85	5.45	3.26	145	134	120	131	195	138	0.133631	0.686733	0.999982	false	2	76460242	76478359	-	Prkra	protein kinase%2C interferon inducible double stranded RNA dependent activator [Source:MGI Symbol%3BAcc:MGI:1344375]	K18420 RISC-loading complex subunit TARBP2 | (RefSeq) Tarbp2, Prbp, TRBP; TARBP2, RISC loading complex RNA binding subunit (A)	--	interferon-inducible double-stranded RNA-dependent protein kinase activator A [Mus musculus]	RecName: Full=Interferon-inducible double-stranded RNA-dependent protein kinase activator A; AltName: Full=Protein activator of the interferon-induced protein kinase; AltName: Full=Protein kinase, interferon-inducible double-stranded RNA-dependent activator;	SubName: Full=interferon-inducible double-stranded RNA-dependent protein kinase activator A isoform X1 {ECO:0000313|RefSeq:XP_008053528.1};	Staufen and related double-stranded-RNA-binding proteins	GO:0005737,cytoplasm; GO:0005829,cytosol; GO:0005622,intracellular; GO:0005654,nucleoplasm; GO:0048471,perinuclear region of cytoplasm; GO:0070578,RISC-loading complex; GO:0003725,double-stranded RNA binding; GO:0008047,enzyme activator activity; GO:0019899,enzyme binding; GO:0070883,pre-miRNA binding; GO:0042803,protein homodimerization activity; GO:0034599,cellular response to oxidative stress;…	PF00035.26:Double-stranded RNA binding motif
gene:ENSMUSG00000002732	2.23	1.35	2.07	2.09	0.57	1.52	57	33	48	52	15	47	-0.411753	0.475462	0.999982	false	2	76493388	76503460	-	Fkbp7	FK506 binding protein 7 [Source:MGI Symbol%3BAcc:MGI:1336879]	K09573 FK506-binding protein 7 [EC:5.2.1.8] | (RefSeq) Fkbp7, 23kDa, FKBP-7, FKBP23; FK506 binding protein 7 (A)	--	peptidyl-prolyl cis-trans isomerase FKBP7 isoform 1 precursor [Mus musculus]	RecName: Full=Peptidyl-prolyl cis-trans isomerase FKBP7; Short=PPIase FKBP7; EC=5.2.1.8; AltName: Full=FK506-binding protein 7; Short=FKBP-7; AltName: Full=Rotamase; Flags: Precursor;	RecName: Full=Peptidylprolyl isomerase {ECO:0000256|PROSITE-ProRule:PRU00277}; EC=5.2.1.8 {ECO:0000256|PROSITE-ProRule:PRU00277};	FKBP-type peptidyl-prolyl cis-trans isomerase	GO:0005788,endoplasmic reticulum lumen; GO:0005509,calcium ion binding; GO:0003755,peptidyl-prolyl cis-trans isomerase activity	PF00254.28:FKBP-type peptidyl-prolyl cis-trans isomerase
gene:ENSMUSG00000002733	16.4	17.71	20.08	18.61	18.58	15	882	909	980	977	1024	979	0.00305677	0.987825	0.999982	false	2	76505625	76527172	+	Plekha3	pleckstrin homology domain-containing%2C family A (phosphoinositide binding specific) member 3 [Source:MGI Symbol%3BAcc:MGI:1932515]	K20313 pleckstrin homology domain-containing family A member 3 | (RefSeq) Plekha3, FAPP1; pleckstrin homology domain-containing, family A (phosphoinositide binding specific) member 3 (A)	--	pleckstrin homology domain-containing family A member 3 [Mus musculus]	RecName: Full=Pleckstrin homology domain-containing family A member 8; Short=PH domain-containing family A member 8; AltName: Full=Phosphatidylinositol-four-phosphate adapter protein 2; Short=FAPP-2; Short=Phosphoinositol 4-phosphate adapter protein 2;	SubName: Full=Pleckstrin homology domain containing A3 {ECO:0000313|Ensembl:ENSBTAP00000001453};	--	GO:0016020,membrane; GO:0005802,trans-Golgi network; GO:0097001,ceramide binding; GO:0051861,glycolipid binding; GO:0017089,glycolipid transporter activity; GO:0042802,identical protein binding; GO:0120013,intermembrane lipid transfer activity; GO:0070273,phosphatidylinositol-4-phosphate binding; GO:0035621,ER to Golgi ceramide transport; GO:0006869,lipid transport; GO:0015031,protein transport	PF00169.29:PH domain
gene:ENSMUSG00000002741	21.27	18.69	18.84	17.66	15.79	21.8	1092	916	878	885	831	1358	-0.039053	0.845856	0.999982	false	11	5905693	5917780	+	Ykt6	YKT6 v-SNARE homolog (S. cerevisiae) [Source:MGI Symbol%3BAcc:MGI:1927550]	K08516 synaptobrevin homolog YKT6 | (RefSeq) Ykt6, 0610042I15Rik, 1810013M05Rik, AW105923; YKT6 v-SNARE homolog (S. cerevisiae) (A)	ko04130: SNARE interactions in vesicular transport	synaptobrevin homolog YKT6 [Mus musculus]	RecName: Full=Synaptobrevin homolog YKT6; EC=2.3.1.-; Flags: Precursor;	SubName: Full=Uncharacterized protein {ECO:0000313|Ensembl:ENSFCAP00000013324};	SNARE protein YKT6, synaptobrevin/VAMP syperfamily	GO:0030659,cytoplasmic vesicle membrane; GO:0005829,cytosol; GO:0005783,endoplasmic reticulum; GO:0005768,endosome; GO:0000139,Golgi membrane; GO:0005887,integral component of plasma membrane; GO:0005739,mitochondrion; GO:0031201,SNARE complex; GO:0019706,protein-cysteine S-palmitoyltransferase activity; GO:0005484,SNAP receptor activity; GO:0000149,SNARE binding; GO:0006888,ER to Golgi vesicle-m…	PF00957.21:Synaptobrevin
gene:ENSMUSG00000002748	19.88	22.05	21.21	21.52	20.19	21.15	4675	4949	4526	4939	4866	6034	0.0481023	0.717876	0.999982	false	5	135216118	135274983	+	Baz1b	bromodomain adjacent to zinc finger domain%2C 1B [Source:MGI Symbol%3BAcc:MGI:1353499]	K11658 bromodomain adjacent to zinc finger domain protein 1B | (RefSeq) Baz1b, C87820, WSTF, Wbscr9; bromodomain adjacent to zinc finger domain, 1B (A)	--	tyrosine-protein kinase BAZ1B [Mus musculus]	RecName: Full=Bromodomain-containing protein 2;	SubName: Full=tyrosine-protein kinase BAZ1B {ECO:0000313|RefSeq:XP_023974881.1, ECO:0000313|RefSeq:XP_028354071.1, ECO:0000313|RefSeq:XP_028354072.1};	Chromatin remodeling complex WSTF-ISWI, large subunit (contains heterochromatin localization, PHD and BROMO domains)	GO:0005737,cytoplasm; GO:0016607,nuclear speck; GO:0003682,chromatin binding; GO:0070577,lysine-acetylated histone binding; GO:0006334,nucleosome assembly; GO:0006357,regulation of transcription by RNA polymerase II; GO:0006351,transcription, DNA-templated	PF10537.9:ATP-utilising chromatin assembly and remodelling N-terminal
gene:ENSMUSG00000002763	19.55	16.62	15.69	12.82	3.72	24.72	1277	1036	930	817	249	1959	-0.299502	0.569958	0.999982	false	17	47022389	47036467	+	Pex6	peroxisomal biogenesis factor 6 [Source:MGI Symbol%3BAcc:MGI:2385054]	K13339 peroxin-6 | (RefSeq) Pex6, AI132582, D130055I09Rik, mKIAA4177; peroxisomal biogenesis factor 6 (A)	ko04146: Peroxisome	peroxisome assembly factor 2 [Mus musculus]	RecName: Full=Transitional endoplasmic reticulum ATPase; Short=TER ATPase; EC=3.6.4.6 {ECO:0000250|UniProtKB:P55072}; AltName: Full=15S Mg(2+)-ATPase p97 subunit; AltName: Full=Valosin-containing protein; Short=VCP;	SubName: Full=Peroxisomal biogenesis factor 6 {ECO:0000313|Ensembl:ENSBTAP00000007275};	Peroxisome assembly factor 2 containing the AAA+-type ATPase domain	GO:0005737,cytoplasm; GO:0010494,cytoplasmic stress granule; GO:0005829,cytosol; GO:0005783,endoplasmic reticulum; GO:0005634,nucleus; GO:0035861,site of double-strand break; GO:0005524,ATP binding; GO:0016887,ATPase activity; GO:0008289,lipid binding; GO:0097352,autophagosome maturation; GO:0006914,autophagy; GO:1903843,cellular response to arsenite ion; GO:0006974,cellular response to DNA damag…	PF00004.29:ATPase family associated with various cellular activities (AAA)
gene:ENSMUSG00000002767	19.42	11.97	13.41	14.86	12.5	21.09	391	230	245	292	258	515	0.15919	0.618923	0.999982	false	17	46957155	46961065	+	Mrpl2	mitochondrial ribosomal protein L2 [Source:MGI Symbol%3BAcc:MGI:1351622]	K02886 large subunit ribosomal protein L2 | (RefSeq) Mrpl2, CGI-22, L2mt, MRP-L14, MRP-L2, Rpml14; mitochondrial ribosomal protein L2 (A)	ko03010: Ribosome	39S ribosomal protein L2, mitochondrial isoform 1 precursor [Mus musculus]	RecName: Full=39S ribosomal protein L2, mitochondrial; Short=L2mt; Short=MRP-L2; Flags: Precursor;	SubName: Full=Uncharacterized protein {ECO:0000313|Ensembl:ENSCHIP00000017683};	Mitochondrial/chloroplast ribosomal protein L2	GO:0005743,mitochondrial inner membrane; GO:0005762,mitochondrial large ribosomal subunit; GO:0003723,RNA binding; GO:0003735,structural constituent of ribosome; GO:0032543,mitochondrial translation	PF00181.23:Ribosomal Proteins L2, RNA binding domain
gene:ENSMUSG00000002768	7.94	6.37	5.07	6.2	5.35	11.48	252	193	146	192	174	442	0.296104	0.433278	0.999982	false	17	46989719	46994037	+	Mea1	male enhanced antigen 1 [Source:MGI Symbol%3BAcc:MGI:96957]	--	--	male-enhanced antigen 1 isoform X2 [Mus caroli]	RecName: Full=Male-enhanced antigen 1; Short=MEA-1;	SubName: Full=male-enhanced antigen 1 {ECO:0000313|RefSeq:XP_007197898.1, ECO:0000313|RefSeq:XP_007197899.1, ECO:0000313|RefSeq:XP_007197900.1};	--	GO:0030154,cell differentiation; GO:0007275,multicellular organism development; GO:0007283,spermatogenesis	PF06910.11:Male enhanced antigen 1 (MEA1)
gene:ENSMUSG00000002769	1.49	1.26	1.75	0.74	0.47	1.23	31	25	33	15	10	31	-0.830776	0.169792	0.999982	false	17	47036590	47040094	-	Gnmt	glycine N-methyltransferase [Source:MGI Symbol%3BAcc:MGI:1202304]	K00552 glycine N-methyltransferase [EC:2.1.1.20] | (RefSeq) Gnmt; glycine N-methyltransferase (A)	ko00260: Glycine, serine and threonine metabolism	glycine N-methyltransferase [Mus musculus]	RecName: Full=Glycine N-methyltransferase; EC=2.1.1.20; Flags: Fragment;	RecName: Full=Glycine N-methyltransferase {ECO:0000256|PIRNR:PIRNR000385}; EC=2.1.1.20 {ECO:0000256|PIRNR:PIRNR000385};	--	GO:0005737,cytoplasm; GO:0005542,folic acid binding; GO:0016594,glycine binding; GO:0017174,glycine N-methyltransferase activity; GO:0046500,S-adenosylmethionine metabolic process	PF13847.6:Methyltransferase domain
gene:ENSMUSG00000002771	0.09	0.11	0.2	0.1	0.04	0.27	10	12	21	11	5	37	0.0821599	0.926477	0.999982	false	7	45481307	45527802	-	Grin2d	glutamate receptor%2C ionotropic%2C NMDA2D (epsilon 4) [Source:MGI Symbol%3BAcc:MGI:95823]	K05212 glutamate receptor ionotropic, NMDA 2D | (RefSeq) Grin2d, GluN2D, NMDAR2D, NR2D; glutamate receptor, ionotropic, NMDA2D (epsilon 4) (A)	ko04020: Calcium signaling pathway; ko04024: cAMP signaling pathway; ko04080: Neuroactive ligand-receptor interaction; ko04713: Circadian entrainment; ko04720: Long-term potentiation; ko04724: Glutamatergic synapse; ko05010: Alzheimer disease; ko05014: Amyotrophic lateral sclerosis; ko05017: Spinocerebellar ataxia; ko05020: Prion disease; ko05030: Cocaine addiction; ko05031: Amphetamine addiction…	glutamate receptor channel subunit epsilon 4 [Mus musculus]	RecName: Full=Glutamate receptor ionotropic, NMDA 2A; Short=GluN2A; AltName: Full=Glutamate [NMDA] receptor subunit epsilon-1; AltName: Full=N-methyl D-aspartate receptor subtype 2A; Short=NMDAR2A; Short=NR2A; Flags: Precursor;	SubName: Full=Uncharacterized protein {ECO:0000313|Ensembl:ENSCCAP00000012430};	Glutamate-gated NMDA-type ion channel receptor subunit GRIN2A and related subunits	GO:0030054,cell junction; GO:0005887,integral component of plasma membrane; GO:0005622,intracellular; GO:0017146,NMDA selective glutamate receptor complex; GO:0014069,postsynaptic density; GO:0045211,postsynaptic membrane; GO:0022849,glutamate-gated calcium ion channel activity; GO:0004972,NMDA glutamate receptor activity; GO:0008270,zinc ion binding; GO:0097553,calcium ion transmembrane import i…	PF00060.26:Ligand-gated ion channel
gene:ENSMUSG00000002778	38.21	28.76	32.5	30.69	22.45	30.55	1232	885	951	966	742	1195	-0.203808	0.344542	0.999982	false	7	45522196	45533156	+	Kdelr1	KDEL (Lys-Asp-Glu-Leu) endoplasmic reticulum protein retention receptor 1 [Source:MGI Symbol%3BAcc:MGI:1915387]	K10949 ER lumen protein retaining receptor | (RefSeq) Kdelr1, 8030486F04Rik, AW215843, Erd2.1; KDEL (Lys-Asp-Glu-Leu) endoplasmic reticulum protein retention receptor 1 (A)	--	ER lumen protein-retaining receptor 1 [Felis catus]	RecName: Full=ER lumen protein-retaining receptor 1; AltName: Full=KDEL endoplasmic reticulum protein retention receptor 1; Short=KDEL receptor 1;	SubName: Full=ER lumen protein-retaining receptor 1 {ECO:0000313|EMBL:HCZ88626.1};	ER lumen protein retaining receptor	GO:0005801,cis-Golgi network; GO:0030663,COPI-coated vesicle membrane; GO:0005789,endoplasmic reticulum membrane; GO:0033116,endoplasmic reticulum-Golgi intermediate compartment membrane; GO:0016021,integral component of membrane; GO:0046923,ER retention sequence binding; GO:0006621,protein retention in ER lumen; GO:0015031,protein transport; GO:0070231,T cell apoptotic process; GO:0002369,T cell…	PF00810.18:ER lumen protein retaining receptor
gene:ENSMUSG00000002781	1.33	0.89	0.76	0.9	0.23	1.54	172	110	89	114	30	241	-0.133002	0.827971	0.999982	false	7	45546365	45566837	+	Tmem143	transmembrane protein 143 [Source:MGI Symbol%3BAcc:MGI:1917459]	--	--	transmembrane protein 143, isoform CRA_c, partial [Mus musculus]	RecName: Full=Transmembrane protein 143;	SubName: Full=Transmembrane protein 143 {ECO:0000313|EMBL:ELW47176.1};	--	GO:0016021,integral component of membrane; GO:0005739,mitochondrion	PF12576.8:Protein of unknown function (DUF3754)
gene:ENSMUSG00000002797	2.67	2.67	2.68	3.21	3.57	3.15	356	340	324	417	488	510	0.366131	0.0673879	0.999982	false	6	54959565	54969935	-	Ggct	gamma-glutamyl cyclotransferase [Source:MGI Symbol%3BAcc:MGI:95700]	K00682 gamma-glutamylcyclotransferase [EC:4.3.2.9] | (RefSeq) Ggct, A030007L17Rik, AA673177, Gctg, Ggc; gamma-glutamyl cyclotransferase (A)	ko00480: Glutathione metabolism	gamma-glutamylcyclotransferase [Mus musculus]	RecName: Full=Gamma-glutamylcyclotransferase; EC=4.3.2.9;	SubName: Full=Uncharacterized protein {ECO:0000313|Ensembl:ENSPCOP00000014744};	Uncharacterized conserved protein	GO:0005829,cytosol; GO:0003839,gamma-glutamylcyclotransferase activity; GO:0042803,protein homodimerization activity; GO:0001836,release of cytochrome c from mitochondria	PF13772.6:AIG2-like family
gene:ENSMUSG00000002799	0.53	0.33	0.23	0.27	0.15	0.7	64	38	25	31	18	102	0.0613518	0.928924	0.999982	false	12	112871439	112893396	-	Jag2	jagged 2 [Source:MGI Symbol%3BAcc:MGI:1098270]	K21635 jagged-2 | (RefSeq) Jag2, D12Ggc2e, Serh, mJagged2-1, sm; jagged 2 (A)	ko01522: Endocrine resistance; ko04330: Notch signaling pathway; ko04658: Th1 and Th2 cell differentiation; ko05200: Pathways in cancer; ko05224: Breast cancer	protein jagged-2 precursor [Mus musculus]	RecName: Full=Protein delta homolog 2; Short=DLK-2; AltName: Full=Epidermal growth factor-like protein 9; Short=EGF-like protein 9; Flags: Precursor;	SubName: Full=Protein jagged-2 isoform a {ECO:0000313|EMBL:HDC00300.1}; Flags: Fragment;	Fibrillins and related proteins containing Ca2+-binding EGF-like domains	GO:0016021,integral component of membrane; GO:0005509,calcium ion binding; GO:0042803,protein homodimerization activity; GO:0045746,negative regulation of Notch signaling pathway; GO:0045598,regulation of fat cell differentiation	PF00008.27:EGF-like domain
gene:ENSMUSG00000002803	7.85	6.34	5.29	4.79	4.29	8.74	314	242	192	187	176	424	-0.0796198	0.824267	0.999982	false	12	112940102	112942565	+	Btbd6	BTB (POZ) domain containing 6 [Source:MGI Symbol%3BAcc:MGI:3026623]	K10478 BTB/POZ domain-containing protein 3/6 | (RefSeq) Btbd6; BTB (POZ) domain containing 6 (A)	--	BTB/POZ domain-containing protein 6 isoform 1 [Mus musculus]	RecName: Full=BTB/POZ domain-containing protein 3;	SubName: Full=BTB domain containing 6 {ECO:0000313|Ensembl:ENSECAP00000021605};	Topoisomerase TOP1-interacting protein BTBD1	GO:0005829,cytosol; GO:0005634,nucleus; GO:0021987,cerebral cortex development; GO:0048813,dendrite morphogenesis	PF08005.12:PHR domain
gene:ENSMUSG00000002804	5.75	3.34	4.12	3.86	1.79	5.37	157	87	102	103	50	178	-0.22456	0.63045	0.999982	false	12	112897911	112905744	-	Nudt14	nudix (nucleoside diphosphate linked moiety X)-type motif 14 [Source:MGI Symbol%3BAcc:MGI:1913424]	K08077 UDP-sugar diphosphatase [EC:3.6.1.45] | (RefSeq) Nudt14, 1110030M18Rik, UGPPase; nudix (nucleoside diphosphate linked moiety X)-type motif 14 (A)	--	uridine diphosphate glucose pyrophosphatase isoform 1 [Mus musculus]	RecName: Full=Uridine diphosphate glucose pyrophosphatase; Short=UDPG pyrophosphatase; Short=UGPPase; EC=3.6.1.45; AltName: Full=Nucleoside diphosphate-linked moiety X motif 14; Short=Nudix motif 14;	SubName: Full=Uridine diphosphate glucose pyrophosphatase {ECO:0000313|EMBL:JAB35782.1};	Uncharacterized NUDIX family hydrolase	GO:0005737,cytoplasm; GO:0047631,ADP-ribose diphosphatase activity; GO:0042802,identical protein binding; GO:0046872,metal ion binding; GO:0008768,UDP-sugar diphosphatase activity	PF00293.28:NUDIX domain
gene:ENSMUSG00000002808	3.96	3.73	2.99	4.08	3.43	3	187	168	128	188	166	172	0.0263259	0.923489	0.999982	false	13	19775876	19804097	-	Epdr1	ependymin related protein 1 (zebrafish) [Source:MGI Symbol%3BAcc:MGI:2145369]	--	--	mammalian ependymin-related protein 1 precursor [Mus musculus]	RecName: Full=Mammalian ependymin-related protein 1; Short=MERP-1; Flags: Precursor;	SubName: Full=Ependymin related 1 {ECO:0000313|Ensembl:ENSECAP00000015758};	--	GO:0005576,extracellular region; GO:0005509,calcium ion binding; GO:0007160,cell-matrix adhesion	PF00811.18:Ependymin
gene:ENSMUSG00000002812	41.15	35.62	35.13	35.23	36.36	39.68	3568	2947	2764	2981	3231	4174	0.0463999	0.788349	0.999982	false	11	60604949	60618089	-	Flii	flightless I actin binding protein [Source:MGI Symbol%3BAcc:MGI:1342286]	K05768 gelsolin | (RefSeq) Scin, AW545522, adseverin; scinderin (A)	ko04666: Fc gamma R-mediated phagocytosis; ko04810: Regulation of actin cytoskeleton; ko05203: Viral carcinogenesis	protein flightless-1 homolog isoform 1 [Mus musculus]	RecName: Full=Gelsolin; AltName: Full=Actin-depolymerizing factor; Short=ADF; AltName: Full=Brevin; Flags: Precursor; Fragment;	SubName: Full=Uncharacterized protein {ECO:0000313|Ensembl:ENSPCOP00000020598};	Cytoskeletal regulator Flightless-I (contains leucine-rich and gelsolin repeats)	GO:0005856,cytoskeleton; GO:0005829,cytosol; GO:0005576,extracellular region; GO:0051015,actin filament binding; GO:0005509,calcium ion binding; GO:0030041,actin filament polymerization; GO:0051014,actin filament severing; GO:0045010,actin nucleation; GO:0051016,barbed-end actin filament capping; GO:0060271,cilium assembly	PF00626.22:Gelsolin repeat
gene:ENSMUSG00000002814	6.17	5.6	5.5	5.27	3.5	5.66	488	423	395	407	284	543	-0.214618	0.373257	0.999982	false	11	60630884	60668191	-	Top3a	topoisomerase (DNA) III alpha [Source:MGI Symbol%3BAcc:MGI:1197527]	K03165 DNA topoisomerase III [EC:5.99.1.2] | (RefSeq) Top3a; topoisomerase (DNA) III alpha (A)	ko03440: Homologous recombination; ko03460: Fanconi anemia pathway	DNA topoisomerase 3-alpha [Mus musculus]	RecName: Full=Endonuclease 8-like 3; EC=3.2.2.-; EC=4.2.99.18; AltName: Full=DNA glycosylase/AP lyase Neil3; AltName: Full=Endonuclease VIII-like 3; AltName: Full=Nei-like protein 3;	RecName: Full=DNA topoisomerase {ECO:0000256|RuleBase:RU362092}; EC=5.6.2.2 {ECO:0000256|RuleBase:RU362092};	DNA topoisomerase III alpha	GO:0005654,nucleoplasm; GO:0005634,nucleus; GO:0000405,bubble DNA binding; GO:0140078,class I DNA-(apurinic or apyrimidinic site) endonuclease activity; GO:0003684,damaged DNA binding; GO:0019104,DNA N-glycosylase activity; GO:0003906,DNA-(apurinic or apyrimidinic site) endonuclease activity; GO:0003690,double-stranded DNA binding; GO:0003697,single-stranded DNA binding; GO:0008270,zinc ion bindi…	PF01131.20:DNA topoisomerase
gene:ENSMUSG00000002820	7.15	7.24	5.75	5.27	1.85	8.03	894	863	652	643	237	1218	-0.377112	0.400403	0.999982	false	9	21176589	21189068	+	Atg4d	autophagy related 4D%2C cysteine peptidase [Source:MGI Symbol%3BAcc:MGI:2444308]	K08342 cysteine protease ATG4 [EC:3.4.22.-] | (RefSeq) Atg4d, 9830134P12Rik, APG4-D, Apg4d, Atg4dl, Autl4; autophagy related 4D, cysteine peptidase (A)	ko04136: Autophagy - other; ko04140: Autophagy - animal	cysteine protease ATG4D precursor [Mus musculus]	RecName: Full=Cysteine protease ATG4D; EC=3.4.22.-; AltName: Full=Autophagin-4; AltName: Full=Autophagy-related protein 4 homolog D; Contains: RecName: Full=Cysteine protease ATG4D, mitochondrial;	RecName: Full=Cysteine protease {ECO:0000256|RuleBase:RU363115}; EC=3.4.22.- {ECO:0000256|RuleBase:RU363115};	Cysteine protease required for autophagy - Apg4p/Aut2p	GO:0005829,cytosol; GO:0005759,mitochondrial matrix; GO:0004197,cysteine-type endopeptidase activity; GO:0006915,apoptotic process; GO:0000045,autophagosome assembly; GO:0000422,autophagy of mitochondrion; GO:0044804,autophagy of nucleus; GO:0006501,C-terminal protein lipidation; GO:0051697,protein delipidation; GO:0006612,protein targeting to membrane	PF03416.19:Peptidase family C54
[truncated: 15,854 more rows]
